# Supplementary material for: N′-(2-Bromo-5-hy­droxy-4-meth­oxy­benzyl­idene)-3,5-dihy­droxy­benzo­hydrazide methanol monosolvate
Source: Acta Crystallogr Sect E Struct Rep Online. 2011 Mar 12;67(Pt 4):o841. doi: 10.1107/S1600536811008695 (PMC3099906; doi:10.1107/S1600536811008695)
Supplement: Supplementary file 1 [file e-67-0o841-sup1.cif]

##############################################################################
###                                                                        ###
###        Electronic paper (Acta Crystallographica Section E)             ###
###                                                                        ###
##############################################################################
#                                                                            #
# This CIF contains the data in a paper accepted for publication in Acta     #
# Crystallographica Section E. It conforms to the requirements of Notes      #
# for Authors for Section E, and has been peer reviewed under the auspices   #
# of the IUCr Commission on Journals.                                        #
#                                                                            #
# Full details of the Crystallographic Information File format               #
# are given in the paper "The Crystallographic Information File (CIF):       #
# a New Standard Archive File for Crystallography" by S. R. Hall, F. H.      #
# Allen and I. D. Brown [Acta Cryst. (1991), A47, 655-685].                  #
#                                                                            #
# The current version of the core CIF dictionary is obtainable from          #
# ftp://ftp.iucr.org/pub/cif_core.dic. The current version number is 2.4.    #
#                                                                            #
# Software is freely available for graphical display of the structure(s) in  #
# this CIF.  For information consult the CIF home page http://www.iucr.org/  #
# cif/home.html                                                              #
#                                                                            #
# This file may be used for bona fide research purposes within the           #
# scientific community so long as proper attribution is given to the journal # 
# article from which it was obtained.                                        #
#                                                                            #
##############################################################################
                                             
data_I
_audit_creation_method     SHELXL-97
_chemical_name_systematic
;
<i>N</i>'-(2-Bromo-5-hydroxy-4-methoxybenzylidene)-3,5-dihydroxybenzohydrazide
methanol monosolvate
;
_chemical_name_common     ?
_chemical_formula_moiety     'C15 H13 Br N2 O5, C H4 O'
_chemical_formula_sum     'C16 H17 Br N2 O6'
_chemical_formula_iupac     'C15 H13 Br N2 O5, C H4 O'
_chemical_formula_weight     413.23
_chemical_melting_point     ?
_symmetry_cell_setting     monoclinic
_symmetry_space_group_name_H-M     'P 21/n'
_symmetry_space_group_name_Hall     '-P 2yn'
loop_
    _symmetry_equiv_pos_as_xyz
    'x, y, z'
    '-x+1/2, y+1/2, -z+1/2'
    '-x, -y, -z'
    'x-1/2, -y-1/2, z-1/2'
_cell_length_a     7.4242(17)
_cell_length_b     17.709(4)
_cell_length_c     12.927(3)
_cell_angle_alpha     90.00
_cell_angle_beta     96.493(3)
_cell_angle_gamma     90.00
_cell_volume     1688.7(6)
_cell_formula_units_Z     4
_cell_measurement_reflns_used     2413
_cell_measurement_theta_min     2.30
_cell_measurement_theta_max     25.84
_cell_measurement_temperature     296(2)
_exptl_crystal_description     block
_exptl_crystal_colour     colorless
_exptl_crystal_size_max     0.471
_exptl_crystal_size_mid     0.238
_exptl_crystal_size_min     0.191
_exptl_crystal_density_diffrn     1.625
_exptl_crystal_density_meas     ?
_exptl_crystal_density_method     'not measured'
_exptl_crystal_F_000     840
_exptl_absorpt_coefficient_mu     2.470
_exptl_absorpt_correction_type     multi-scan
_exptl_absorpt_process_details     '(SADABS; Sheldrick, 2003)'
_exptl_absorpt_correction_T_min     0.488
_exptl_absorpt_correction_T_max     0.616
_exptl_special_details
;
;
_diffrn_ambient_temperature     296(2)
_diffrn_radiation_type     MoK\a
_diffrn_radiation_wavelength     0.71073
_diffrn_radiation_source     'fine-focus sealed tube'
_diffrn_radiation_monochromator     graphite
_diffrn_measurement_device_type     'Bruker SMART 1000 CCD'
_diffrn_measurement_method     '\f and \w'
_diffrn_detector_area_resol_mean     ?
_diffrn_reflns_number     9884
_diffrn_reflns_av_R_equivalents     0.0349
_diffrn_reflns_av_sigmaI/netI     0.0478
_diffrn_reflns_theta_min     1.96
_diffrn_reflns_theta_max     27.24
_diffrn_reflns_theta_full     27.24
_diffrn_measured_fraction_theta_max     0.998
_diffrn_measured_fraction_theta_full     0.998
_diffrn_reflns_limit_h_min     -9
_diffrn_reflns_limit_h_max     9
_diffrn_reflns_limit_k_min     -14
_diffrn_reflns_limit_k_max     22
_diffrn_reflns_limit_l_min     -16
_diffrn_reflns_limit_l_max     16
_diffrn_standards_number     ?
_diffrn_standards_interval_count     ?
_diffrn_standards_interval_time     ?
_diffrn_standards_decay_%     ?
_refine_special_details
;
Refinement of <i>F</i>^2^ against ALL reflections. The weighted <i>R</i>-factor
<i>wR</i> and goodness of fit <i>S</i> are based on <i>F</i>^2^, conventional
<i>R</i>-factors <i>R</i> are based on <i>F</i>, with <i>F</i> set to zero for
negative <i>F</i>^2^. The threshold expression of <i>F</i>^2^ >
\s(<i>F</i>^2^) is used only for calculating <i>R</i>-factors(gt) <i>etc</i>.
and is not relevant to the choice of reflections for refinement.
<i>R</i>-factors based on <i>F</i>^2^ are statistically about twice as large
as those based on <i>F</i>, and <i>R</i>- factors based on ALL data will be
even larger.
;
_reflns_number_total     3780
_reflns_number_gt     2569
_reflns_threshold_expression     I>2\s(I)
_refine_ls_structure_factor_coef     Fsqd
_refine_ls_matrix_type     full
_refine_ls_R_factor_all     0.0755
_refine_ls_R_factor_gt     0.0433
_refine_ls_wR_factor_gt     0.0993
_refine_ls_wR_factor_ref     0.1107
_refine_ls_goodness_of_fit_ref     1.013
_refine_ls_restrained_S_all     1.013
_refine_ls_number_reflns     3780
_refine_ls_number_parameters     231
_refine_ls_number_restraints     0
_refine_ls_hydrogen_treatment     constr
_refine_ls_weighting_scheme     calc
_refine_ls_weighting_details
         'calc w=1/[\s^2^(Fo^2^)+(0.0482P)^2^+0.8829P] where P=(Fo^2^+2Fc^2^)/3'
_atom_sites_solution_hydrogens     geom
_atom_sites_solution_primary     direct
_atom_sites_solution_secondary     difmap
_refine_ls_shift/su_max     0.001
_refine_ls_shift/su_mean     0.000
_refine_diff_density_max     0.463
_refine_diff_density_min     -0.364
_refine_ls_extinction_method     none
_refine_ls_extinction_coef     ?
loop_
    _atom_type_symbol
    _atom_type_description
    _atom_type_scat_dispersion_real
    _atom_type_scat_dispersion_imag
    _atom_type_scat_source
    'C' 'C' 0.0033 0.0016
                         'International Tables Vol C Tables 4.2.6.8 and 6.1.1.4'
    'H' 'H' 0.0000 0.0000
                         'International Tables Vol C Tables 4.2.6.8 and 6.1.1.4'
    'N' 'N' 0.0061 0.0033
                         'International Tables Vol C Tables 4.2.6.8 and 6.1.1.4'
    'O' 'O' 0.0106 0.0060
                         'International Tables Vol C Tables 4.2.6.8 and 6.1.1.4'
    'Br' 'Br' -0.2901 2.4595
                         'International Tables Vol C Tables 4.2.6.8 and 6.1.1.4'
_computing_data_collection     'SMART (Bruker, 2001)'
_computing_cell_refinement     'SAINT-Plus (Bruker, 2003)'
_computing_data_reduction     'SAINT-Plus (Bruker, 2003)'
_computing_structure_solution     'SHELXTL (Sheldrick, 2008)'
_computing_structure_refinement     'SHELXTL (Sheldrick, 2008)'
_computing_molecular_graphics     'SHELXTL (Sheldrick, 2008)'
_computing_publication_material     'SHELXTL (Sheldrick, 2008)'
loop_
    _atom_site_type_symbol
    _atom_site_label
    _atom_site_fract_x
    _atom_site_fract_y
    _atom_site_fract_z
    _atom_site_U_iso_or_equiv
    _atom_site_adp_type
    _atom_site_calc_flag
    _atom_site_refinement_flags
    _atom_site_occupancy
    _atom_site_disorder_assembly
    _atom_site_disorder_group
    Br Br1 0.38821(6) 0.687078(19) 0.54748(3) 0.05529(16) Uani d . 1 . .
    O O1 0.6149(3) 0.58020(13) 0.91725(17) 0.0527(6) Uani d . 1 . .
    O O2 0.5254(4) 0.43891(13) 0.86339(18) 0.0652(8) Uani d . 1 . .
    H H2A 0.6165 0.4422 0.9054 0.098 Uiso d PR 0.50 A 1
    H H2B 0.4884 0.4338 0.9204 0.098 Uiso d PR 0.50 A 2
    O O3 0.1127(4) 0.31210(12) 0.42579(17) 0.0541(7) Uani d . 1 . .
    O O4 -0.2407(4) 0.19793(12) 0.12235(16) 0.0501(6) Uani d . 1 . .
    H H4A -0.2804 0.1933 0.0609 0.075 Uiso calc R 1 . .
    O O5 -0.1488(4) 0.45108(14) 0.01335(18) 0.0636(8) Uani d . 1 . .
    H H5A -0.0942 0.4914 0.0180 0.095 Uiso d PR 0.50 B 1
    H H5B -0.2327 0.4458 -0.0330 0.095 Uiso d PR 0.50 B 2
    N N1 0.2142(3) 0.44876(14) 0.49680(17) 0.0348(6) Uani d . 1 . .
    N N2 0.1270(3) 0.43712(14) 0.39748(18) 0.0354(6) Uani d . 1 . .
    H H2 0.1071 0.4774 0.3608 0.059(11) Uiso d R 1 . .
    C C1 0.3706(4) 0.53397(16) 0.6178(2) 0.0314(7) Uani d . 1 . .
    C C2 0.4255(4) 0.60688(16) 0.6447(2) 0.0327(7) Uani d . 1 . .
    C C3 0.5083(4) 0.62529(17) 0.7431(2) 0.0370(7) Uani d . 1 . .
    H H3A 0.5428 0.6748 0.7590 0.044 Uiso calc R 1 . .
    C C4 0.5387(4) 0.56937(17) 0.8169(2) 0.0373(7) Uani d . 1 . .
    C C5 0.4914(5) 0.49492(17) 0.7916(2) 0.0394(8) Uani d . 1 . .
    C C6 0.4093(4) 0.47768(17) 0.6937(2) 0.0367(7) Uani d . 1 . .
    H H6A 0.3787 0.4278 0.6774 0.044 Uiso calc R 1 . .
    C C7 -0.0144(4) 0.35570(16) 0.2601(2) 0.0311(7) Uani d . 1 . .
    C C8 -0.0809(4) 0.28403(17) 0.2367(2) 0.0343(7) Uani d . 1 . .
    H H8A -0.0643 0.2459 0.2863 0.041 Uiso calc R 1 . .
    C C9 -0.1723(4) 0.26884(16) 0.1392(2) 0.0323(7) Uani d . 1 . .
    C C10 -0.1920(4) 0.32480(16) 0.0639(2) 0.0326(7) Uani d . 1 . .
    H H10A -0.2497 0.3146 -0.0023 0.039 Uiso calc R 1 . .
    C C11 -0.1249(4) 0.39546(17) 0.0888(2) 0.0369(7) Uani d . 1 . .
    C C12 -0.0367(4) 0.41262(16) 0.1864(2) 0.0345(7) Uani d . 1 . .
    H H12A 0.0062 0.4611 0.2019 0.041 Uiso calc R 1 . .
    C C13 0.6728(5) 0.6544(2) 0.9486(3) 0.0553(10) Uani d . 1 . .
    H H13A 0.7628 0.6715 0.9062 0.083 Uiso calc R 1 . .
    H H13B 0.7237 0.6536 1.0203 0.083 Uiso calc R 1 . .
    H H13C 0.5710 0.6882 0.9406 0.083 Uiso calc R 1 . .
    C C14 0.2758(4) 0.51463(17) 0.5154(2) 0.0350(7) Uani d . 1 . .
    H H14A 0.2607 0.5512 0.4636 0.042 Uiso calc R 1 . .
    C C15 0.0798(4) 0.36657(17) 0.3681(2) 0.0329(7) Uani d . 1 . .
    O O6 0.0298(5) 0.58875(17) 0.3072(3) 0.0832(9) Uani d . 1 . .
    H H6 -0.0533 0.6068 0.3359 0.125 Uiso calc R 1 . .
    C C16 0.0995(12) 0.6427(4) 0.2480(5) 0.156(4) Uani d . 1 . .
    H H16A 0.0079 0.6588 0.1942 0.234 Uiso calc R 1 . .
    H H16B 0.2005 0.6222 0.2171 0.234 Uiso calc R 1 . .
    H H16C 0.1391 0.6850 0.2911 0.234 Uiso calc R 1 . .
loop_
    _atom_site_aniso_label
    _atom_site_aniso_U_11
    _atom_site_aniso_U_22
    _atom_site_aniso_U_33
    _atom_site_aniso_U_12
    _atom_site_aniso_U_13
    _atom_site_aniso_U_23
    Br1 0.0774(3) 0.0372(2) 0.0484(2) -0.00523(18) -0.00500(17) 0.01134(15)
    O1 0.0713(17) 0.0449(14) 0.0359(12) -0.0053(12) -0.0200(11) -0.0098(10)
    O2 0.103(2) 0.0426(14) 0.0412(13) -0.0058(14) -0.0278(13) 0.0078(11)
    O3 0.0851(19) 0.0325(12) 0.0368(12) -0.0003(12) -0.0268(12) 0.0045(10)
    O4 0.0834(19) 0.0339(13) 0.0286(11) -0.0130(11) -0.0126(12) -0.0003(9)
    O5 0.094(2) 0.0457(15) 0.0418(13) -0.0179(13) -0.0316(13) 0.0206(11)
    N1 0.0415(15) 0.0358(14) 0.0241(12) 0.0030(12) -0.0085(11) -0.0049(10)
    N2 0.0475(16) 0.0300(13) 0.0255(12) 0.0015(11) -0.0101(11) -0.0012(11)
    C1 0.0342(17) 0.0315(16) 0.0276(14) -0.0011(12) 0.0001(12) -0.0036(12)
    C2 0.0336(17) 0.0299(15) 0.0343(15) 0.0019(13) 0.0024(13) 0.0029(12)
    C3 0.0408(19) 0.0288(16) 0.0398(17) -0.0038(13) -0.0030(14) -0.0074(13)
    C4 0.0387(19) 0.0387(17) 0.0320(16) 0.0009(14) -0.0075(13) -0.0084(13)
    C5 0.052(2) 0.0307(16) 0.0328(16) 0.0003(14) -0.0086(14) -0.0008(13)
    C6 0.0444(19) 0.0268(15) 0.0365(16) -0.0030(13) -0.0058(14) -0.0042(12)
    C7 0.0333(17) 0.0329(16) 0.0250(14) 0.0037(13) -0.0058(12) -0.0037(12)
    C8 0.0463(19) 0.0302(15) 0.0244(14) 0.0036(13) -0.0050(13) 0.0011(12)
    C9 0.0408(19) 0.0263(15) 0.0286(15) 0.0003(13) -0.0015(13) -0.0041(12)
    C10 0.0369(17) 0.0381(17) 0.0205(13) -0.0013(13) -0.0065(12) 0.0003(12)
    C11 0.0421(19) 0.0345(17) 0.0315(15) -0.0014(14) -0.0074(13) 0.0074(13)
    C12 0.0417(18) 0.0279(15) 0.0306(15) -0.0030(13) -0.0101(13) -0.0007(12)
    C13 0.058(2) 0.050(2) 0.054(2) -0.0051(18) -0.0111(18) -0.0216(18)
    C14 0.0421(19) 0.0341(16) 0.0273(15) -0.0006(14) -0.0020(13) -0.0013(12)
    C15 0.0357(18) 0.0360(16) 0.0251(14) 0.0019(13) -0.0052(12) -0.0031(12)
    O6 0.093(3) 0.0608(19) 0.095(2) 0.0126(16) 0.0061(19) 0.0034(17)
    C16 0.276(10) 0.091(5) 0.119(5) 0.061(5) 0.094(6) 0.051(4)
_geom_special_details
;
All e.s.d.'s (except the e.s.d. in the dihedral angle between two l.s. planes)
are estimated using the full covariance matrix. The cell e.s.d.'s are taken
into account individually in the estimation of e.s.d.'s in distances, angles
and torsion angles; correlations between e.s.d.'s in cell parameters are only
used when they are defined by crystal symmetry. An approximate (isotropic)
treatment of cell e.s.d.'s is used for estimating e.s.d.'s involving l.s.
planes.
;
loop_
    _geom_bond_atom_site_label_1
    _geom_bond_atom_site_label_2
    _geom_bond_site_symmetry_2
    _geom_bond_distance
    _geom_bond_publ_flag
    Br1 C2 . 1.896(3) ?
    O1 C4 . 1.368(3) ?
    O1 C13 . 1.428(4) ?
    O2 C5 . 1.362(4) ?
    O2 H2A . 0.8200 ?
    O2 H2B . 0.8200 ?
    O3 C15 . 1.227(3) ?
    O4 C9 . 1.363(3) ?
    O4 H4A . 0.8200 ?
    O5 C11 . 1.383(3) ?
    O5 H5A . 0.8200 ?
    O5 H5B . 0.8200 ?
    N1 C14 . 1.266(4) ?
    N1 N2 . 1.386(3) ?
    N2 C15 . 1.341(4) ?
    N2 H2 . 0.8600 ?
    C1 C2 . 1.386(4) ?
    C1 C6 . 1.405(4) ?
    C1 C14 . 1.468(4) ?
    C2 C3 . 1.388(4) ?
    C3 C4 . 1.376(4) ?
    C3 H3A . 0.9300 ?
    C4 C5 . 1.394(4) ?
    C5 C6 . 1.375(4) ?
    C6 H6A . 0.9300 ?
    C7 C8 . 1.383(4) ?
    C7 C12 . 1.384(4) ?
    C7 C15 . 1.501(4) ?
    C8 C9 . 1.388(4) ?
    C8 H8A . 0.9300 ?
    C9 C10 . 1.385(4) ?
    C10 C11 . 1.372(4) ?
    C10 H10A . 0.9300 ?
    C11 C12 . 1.388(4) ?
    C12 H12A . 0.9300 ?
    C13 H13A . 0.9600 ?
    C13 H13B . 0.9600 ?
    C13 H13C . 0.9600 ?
    C14 H14A . 0.9300 ?
    O6 C16 . 1.362(6) ?
    O6 H6 . 0.8200 ?
    C16 H16A . 0.9600 ?
    C16 H16B . 0.9600 ?
    C16 H16C . 0.9600 ?
loop_
    _geom_angle_atom_site_label_1
    _geom_angle_atom_site_label_2
    _geom_angle_atom_site_label_3
    _geom_angle_site_symmetry_1
    _geom_angle_site_symmetry_3
    _geom_angle
    _geom_angle_publ_flag
    C4 O1 C13 . . 118.5(3) ?
    C5 O2 H2A . . 118.4 ?
    C5 O2 H2B . . 129.6 ?
    H2A O2 H2B . . 75.4 ?
    C9 O4 H4A . . 109.5 ?
    C11 O5 H5A . . 123.0 ?
    C11 O5 H5B . . 117.4 ?
    H5A O5 H5B . . 118.8 ?
    C14 N1 N2 . . 115.7(2) ?
    C15 N2 N1 . . 118.7(2) ?
    C15 N2 H2 . . 126.4 ?
    N1 N2 H2 . . 114.8 ?
    C2 C1 C6 . . 117.1(3) ?
    C2 C1 C14 . . 122.7(3) ?
    C6 C1 C14 . . 120.2(3) ?
    C1 C2 C3 . . 122.4(3) ?
    C1 C2 Br1 . . 121.0(2) ?
    C3 C2 Br1 . . 116.6(2) ?
    C4 C3 C2 . . 119.2(3) ?
    C4 C3 H3A . . 120.4 ?
    C2 C3 H3A . . 120.4 ?
    O1 C4 C3 . . 125.0(3) ?
    O1 C4 C5 . . 114.9(3) ?
    C3 C4 C5 . . 120.0(3) ?
    O2 C5 C6 . . 119.6(3) ?
    O2 C5 C4 . . 120.4(3) ?
    C6 C5 C4 . . 120.0(3) ?
    C5 C6 C1 . . 121.3(3) ?
    C5 C6 H6A . . 119.4 ?
    C1 C6 H6A . . 119.4 ?
    C8 C7 C12 . . 120.4(2) ?
    C8 C7 C15 . . 116.0(2) ?
    C12 C7 C15 . . 123.6(3) ?
    C7 C8 C9 . . 120.2(3) ?
    C7 C8 H8A . . 119.9 ?
    C9 C8 H8A . . 119.9 ?
    O4 C9 C10 . . 122.6(3) ?
    O4 C9 C8 . . 117.3(2) ?
    C10 C9 C8 . . 120.1(3) ?
    C11 C10 C9 . . 118.8(3) ?
    C11 C10 H10A . . 120.6 ?
    C9 C10 H10A . . 120.6 ?
    C10 C11 O5 . . 118.0(3) ?
    C10 C11 C12 . . 122.3(3) ?
    O5 C11 C12 . . 119.7(3) ?
    C7 C12 C11 . . 118.3(3) ?
    C7 C12 H12A . . 120.9 ?
    C11 C12 H12A . . 120.9 ?
    O1 C13 H13A . . 109.5 ?
    O1 C13 H13B . . 109.5 ?
    H13A C13 H13B . . 109.5 ?
    O1 C13 H13C . . 109.5 ?
    H13A C13 H13C . . 109.5 ?
    H13B C13 H13C . . 109.5 ?
    N1 C14 C1 . . 120.8(3) ?
    N1 C14 H14A . . 119.6 ?
    C1 C14 H14A . . 119.6 ?
    O3 C15 N2 . . 122.2(3) ?
    O3 C15 C7 . . 120.3(3) ?
    N2 C15 C7 . . 117.5(2) ?
    C16 O6 H6 . . 109.5 ?
    O6 C16 H16A . . 109.5 ?
    O6 C16 H16B . . 109.5 ?
    H16A C16 H16B . . 109.5 ?
    O6 C16 H16C . . 109.5 ?
    H16A C16 H16C . . 109.5 ?
    H16B C16 H16C . . 109.5 ?
loop_
    _geom_torsion_atom_site_label_1
    _geom_torsion_atom_site_label_2
    _geom_torsion_atom_site_label_3
    _geom_torsion_atom_site_label_4
    _geom_torsion_site_symmetry_1
    _geom_torsion_site_symmetry_2
    _geom_torsion_site_symmetry_3
    _geom_torsion_site_symmetry_4
    _geom_torsion
    _geom_torsion_publ_flag
    C14 N1 N2 C15 . . . . 171.4(3) ?
    C6 C1 C2 C3 . . . . -2.7(5) ?
    C14 C1 C2 C3 . . . . 177.2(3) ?
    C6 C1 C2 Br1 . . . . 177.9(2) ?
    C14 C1 C2 Br1 . . . . -2.2(4) ?
    C1 C2 C3 C4 . . . . 0.5(5) ?
    Br1 C2 C3 C4 . . . . 179.9(2) ?
    C13 O1 C4 C3 . . . . -1.8(5) ?
    C13 O1 C4 C5 . . . . 177.9(3) ?
    C2 C3 C4 O1 . . . . -178.4(3) ?
    C2 C3 C4 C5 . . . . 1.9(5) ?
    O1 C4 C5 O2 . . . . -1.5(5) ?
    C3 C4 C5 O2 . . . . 178.3(3) ?
    O1 C4 C5 C6 . . . . 178.3(3) ?
    C3 C4 C5 C6 . . . . -2.0(5) ?
    O2 C5 C6 C1 . . . . 179.5(3) ?
    C4 C5 C6 C1 . . . . -0.3(5) ?
    C2 C1 C6 C5 . . . . 2.5(5) ?
    C14 C1 C6 C5 . . . . -177.3(3) ?
    C12 C7 C8 C9 . . . . -0.7(5) ?
    C15 C7 C8 C9 . . . . 179.1(3) ?
    C7 C8 C9 O4 . . . . -177.4(3) ?
    C7 C8 C9 C10 . . . . 2.1(5) ?
    O4 C9 C10 C11 . . . . 177.5(3) ?
    C8 C9 C10 C11 . . . . -2.0(5) ?
    C9 C10 C11 O5 . . . . -178.8(3) ?
    C9 C10 C11 C12 . . . . 0.5(5) ?
    C8 C7 C12 C11 . . . . -0.8(5) ?
    C15 C7 C12 C11 . . . . 179.4(3) ?
    C10 C11 C12 C7 . . . . 0.9(5) ?
    O5 C11 C12 C7 . . . . -179.8(3) ?
    N2 N1 C14 C1 . . . . 179.9(3) ?
    C2 C1 C14 N1 . . . . -173.9(3) ?
    C6 C1 C14 N1 . . . . 5.9(5) ?
    N1 N2 C15 O3 . . . . -0.7(5) ?
    N1 N2 C15 C7 . . . . -180.0(3) ?
    C8 C7 C15 O3 . . . . 8.3(4) ?
    C12 C7 C15 O3 . . . . -171.9(3) ?
    C8 C7 C15 N2 . . . . -172.4(3) ?
    C12 C7 C15 N2 . . . . 7.3(5) ?
loop_
    _geom_hbond_atom_site_label_D
    _geom_hbond_atom_site_label_H
    _geom_hbond_atom_site_label_A
    _geom_hbond_site_symmetry_A
    _geom_hbond_distance_DH
    _geom_hbond_distance_HA
    _geom_hbond_distance_DA
    _geom_hbond_angle_DHA
    O2 H2A O5 1_656 0.82 2.11 2.932(3) 180
    O2 H2B O1 3_667 0.82 2.33 3.148(4) 180
    O4 H4A O3 4_565 0.82 1.84 2.655(3) 175
    O5 H5A O5 3_565 0.82 2.15 2.859(5) 145
    O5 H5B O2 1_454 0.82 2.12 2.932(3) 171
    N2 H2 O6 . 0.86 2.15 2.984(4) 164
    O6 H6 O4 2_455 0.82 2.33 3.101(4) 157
data_global
_journal_date_recd_electronic     2011-01-25
_journal_date_accepted     2011-03-07
_journal_name_full     'Acta Crystallographica, Section E'
_journal_year     2011
_journal_volume     67
_journal_issue      4
_journal_page_first     o841
_journal_page_last     o841
_journal_paper_category     QO
_journal_coeditor_code     KJ2170
_publ_contact_author_name     'Prof. nan yi'
_publ_contact_author_address
;
 Traditional ChineseMedicine College of Ningxia Medical University,
Ningxia Province.750004,
People's Republic of China
;
_publ_contact_author_email     nanyiailing10@yeah.net
_publ_contact_author_fax     '86 0431 88060851'
_publ_contact_author_phone     '86 0431 88060851'
_publ_section_title
;
<i>N</i>'-(2-Bromo-5-hydroxy-4-methoxybenzylidene)-3,5-dihydroxybenzohydrazide
methanol monosolvate
;
loop_
    _publ_author_name
    _publ_author_footnote
    _publ_author_address
    'Zong-Gui Wang' .
;
The Second Hospital of Jilin University
Jilin Province 130041
People's Republic of China
;
    'Ling Yuan' .
;
Pharmacy College of Ningxia Medical University,
Ningxia Province 750004,
People's Republic of China
;
    'Li Zhou' .
;
Minority Traditional Medical Center of Minzu University of China
Beijing 100081,
People's Republic of China
;
    'Yi Nan' .
;
Traditional Chinese Medicine College of Ningxia Medical University,
Ningxia Province 750004,
People's Republic of China
;
