# Supplementary material for: N′-(2-Bromo-5-hy­droxy-4-meth­oxy­benzyl­idene)-3,5-dihy­droxy­benzo­hydrazide methanol monosolvate
Source: Acta Crystallogr Sect E Struct Rep Online. 2011 Mar 12;67(Pt 4):o841. doi: 10.1107/S1600536811008695 (PMC3099906; doi:10.1107/S1600536811008695)
Supplement: Supplementary file 2 [file e-67-0o841-Isup2.hkl]

# 
# h,k,l, Fc-squared, Fo-squared, sigma(Fo-squared) and status flag 
# 
data_I
_shelx_title ' x1 in P2(1)/n' 
_shelx_refln_list_code          4 
_shelx_F_calc_maximum      395.92 
_exptl_crystal_F_000       840.00 
_reflns_d_resolution_high  0.7763 
 
loop_ 
 _symmetry_equiv_pos_as_xyz 
 'x, y, z' 
 '-x+1/2, y+1/2, -z+1/2' 
 '-x, -y, -z' 
 'x-1/2, -y-1/2, z-1/2' 
 
_cell_length_a     7.4242 
_cell_length_b    17.7086 
_cell_length_c    12.9271 
_cell_angle_alpha  90.000 
_cell_angle_beta   96.493 
_cell_angle_gamma  90.000 
 
_shelx_F_squared_multiplier     1.000 
 
loop_ 
 _refln_index_h 
 _refln_index_k 
 _refln_index_l 
 _refln_F_squared_calc 
 _refln_F_squared_meas 
 _refln_F_squared_sigma 
 _refln_observed_status 
   2   0   0     7950.89     7613.06    206.82 o 
   4   0   0     3749.97     4140.26    128.65 o 
   6   0   0      181.87      189.06     30.35 o 
   8   0   0      201.59      191.02     39.30 o 
   1   1   0     2064.86     2152.02     35.20 o 
   2   1   0     1912.31     1844.66     33.47 o 
   3   1   0      270.59      388.19     17.11 o 
   4   1   0      881.79      900.66     35.52 o 
   5   1   0      277.55      317.17     20.80 o 
   6   1   0     1302.66     1220.15     44.64 o 
   7   1   0        1.05        3.52     26.29 o 
   8   1   0      218.83      294.98     59.15 o 
   9   1   0       13.40       -6.98     24.52 o 
   0   2   0      453.71      503.85     17.34 o 
   1   2   0     1765.89     1738.92     29.28 o 
   2   2   0     1833.64     1865.58     33.85 o 
   3   2   0     4244.90     4402.23     74.83 o 
   4   2   0     1799.44     1731.13     46.74 o 
   5   2   0       38.27       26.48     11.68 o 
   6   2   0      119.43      144.21     34.96 o 
   7   2   0       21.60       20.47     17.57 o 
   8   2   0       12.39      -17.52     19.74 o 
   9   2   0        2.55       -3.24     24.70 o 
   1   3   0      329.82      376.55     13.18 o 
   2   3   0     2269.23     2292.58     40.39 o 
   3   3   0     2292.05     2172.73     41.45 o 
   4   3   0      552.54      593.12     19.70 o 
   5   3   0      884.88      890.22     33.29 o 
   6   3   0      148.24      136.28     19.35 o 
   7   3   0       23.37       18.05     17.99 o 
   8   3   0       66.94       49.89     22.31 o 
   9   3   0        3.89      -31.74     42.51 o 
   0   4   0     2575.70     3015.64     60.28 o 
   1   4   0     3049.08     3348.39     46.83 o 
   2   4   0     4261.23     4153.63     68.42 o 
   3   4   0     4523.18     4228.63     83.66 o 
   4   4   0        6.45       13.13      7.08 o 
   5   4   0      432.32      394.41     25.46 o 
   6   4   0        5.72        3.05     13.49 o 
   7   4   0      228.10      282.47     43.98 o 
   8   4   0        1.67       16.83     36.71 o 
   9   4   0       17.46       10.04     25.55 o 
   1   5   0     6866.45     7052.26     95.15 o 
   2   5   0     1825.20     1965.42     31.16 o 
   3   5   0      338.89      380.71     13.73 o 
   4   5   0     1410.52     1461.69     43.79 o 
   5   5   0      705.36      677.18     23.65 o 
   6   5   0      189.51      147.71     15.16 o 
   7   5   0       71.39       81.87     21.08 o 
   8   5   0       10.70       33.53     23.55 o 
   9   5   0      116.77      161.67     32.03 o 
   0   6   0     2778.17     2868.69     80.97 o 
   1   6   0      955.71     1034.50     18.01 o 
   2   6   0     1398.71     1293.53     22.63 o 
   3   6   0     1647.57     1573.85     32.65 o 
   4   6   0      509.49      456.25     17.29 o 
   5   6   0      535.68      537.60     21.00 o 
   6   6   0       73.22       64.15     12.89 o 
   7   6   0       36.22       42.95     19.35 o 
   8   6   0       40.92       22.52     22.82 o 
   9   6   0        3.97      -25.31     36.36 o 
   1   7   0       38.64       20.75      3.54 o 
   2   7   0     9733.48     9833.76    133.57 o 
   3   7   0      118.70      170.73      8.51 o 
   4   7   0      324.86      292.30     14.12 o 
   5   7   0      423.22      461.50     24.22 o 
   6   7   0      715.02      639.38     25.92 o 
   7   7   0        0.91       -5.43     16.58 o 
   8   7   0        5.75       23.91     34.96 o 
   9   7   0        0.16       -5.87     34.68 o 
   0   8   0    23642.38    23482.13    436.38 o 
   1   8   0        0.00       10.17      3.72 o 
   2   8   0      235.06      365.37     10.71 o 
   3   8   0      513.77      509.65     17.68 o 
   4   8   0     3081.64     3038.31     50.25 o 
   5   8   0       57.17       59.04      9.58 o 
   6   8   0      171.37      192.27     18.46 o 
   7   8   0       17.53       32.94     19.50 o 
   8   8   0       50.79       63.35     39.71 o 
   1   9   0      642.62      608.97     14.35 o 
   2   9   0     3413.98     2999.74     46.47 o 
   3   9   0        1.19        1.42      5.49 o 
   4   9   0       34.04       34.48      7.43 o 
   5   9   0      491.28      494.51     22.63 o 
   6   9   0      598.73      684.86     29.44 o 
   7   9   0        5.95       -0.39     16.04 o 
   8   9   0        7.52      -22.80     28.22 o 
   0  10   0     2739.18     2812.92     73.07 o 
   1  10   0       12.10        9.16      4.76 o 
   2  10   0      223.57      212.49      9.22 o 
   3  10   0      662.15      640.16     17.81 o 
   4  10   0      514.42      497.62     21.87 o 
   5  10   0       39.43       35.22     12.30 o 
   6  10   0      376.93      436.75     42.53 o 
   7  10   0       24.12       23.86     17.60 o 
   8  10   0       29.80       12.36     21.24 o 
   1  11   0     3263.27     3273.85     50.90 o 
   2  11   0     1112.95     1114.08     29.11 o 
   3  11   0     1347.59     1323.74     34.01 o 
   4  11   0        3.75       10.72      9.52 o 
   5  11   0      663.86      692.04     27.52 o 
   6  11   0        2.95       15.07     13.84 o 
   7  11   0       20.27       20.62     17.00 o 
   8  11   0        4.55       15.18     20.19 o 
   0  12   0        3.68        6.80      7.50 o 
   1  12   0     2131.39     2129.63     44.22 o 
   2  12   0      181.37      170.39     17.25 o 
   3  12   0     1435.51     1318.95     34.97 o 
   4  12   0       15.10       20.76     11.55 o 
   5  12   0      103.19      138.33     22.54 o 
   6  12   0       27.06       12.10     15.57 o 
   7  12   0      149.82      157.05     46.91 o 
   8  12   0        8.86        7.58     20.82 o 
   1  13   0     1451.76     1523.49     48.93 o 
   2  13   0       75.92       56.33     12.04 o 
   3  13   0      111.67      133.30     15.53 o 
   4  13   0       48.25       26.36     12.51 o 
   5  13   0      385.66      402.93     23.77 o 
   6  13   0       42.00       37.09     15.08 o 
   7  13   0       10.62       15.27     17.41 o 
   0  14   0      653.27      704.38     42.09 o 
   1  14   0        7.34        6.68     12.27 o 
   2  14   0      168.75      161.76     14.69 o 
   3  14   0      812.32      703.06     27.03 o 
   4  14   0     1153.49     1040.54     34.29 o 
   5  14   0      254.70      239.82     20.69 o 
   6  14   0       92.30      109.82     18.83 o 
   7  14   0       76.44       73.50     21.77 o 
   1  15   0      285.85      300.84     39.09 o 
   2  15   0     3647.83     3692.15    159.14 o 
   3  15   0        1.37      -10.57     13.24 o 
   4  15   0      617.76      654.84     30.48 o 
   5  15   0      167.60      125.35     19.07 o 
   6  15   0       89.94       96.54     27.11 o 
   7  15   0       30.50       30.34     19.35 o 
   0  16   0     2778.72     2641.17     97.33 o 
   1  16   0      381.49      385.59     29.79 o 
   2  16   0       79.33       62.64     17.47 o 
   3  16   0      224.04      229.82     24.69 o 
   4  16   0      217.57      227.97     31.81 o 
   5  16   0       26.21       31.81     16.37 o 
   6  16   0       12.15       -4.65     18.16 o 
   1  17   0      473.65      518.03     65.59 o 
   2  17   0     1469.69     1439.82     50.15 o 
   3  17   0      846.51      759.68     42.09 o 
   4  17   0        1.34      -21.53     26.99 o 
   5  17   0        3.02      -19.25     19.25 o 
   6  17   0      188.51      219.42     36.29 o 
   0  18   0      606.98      703.96     48.11 o 
   1  18   0      157.86      200.88     23.13 o 
   2  18   0       43.03       71.34     19.59 o 
   3  18   0       71.80       76.24     22.02 o 
   4  18   0      132.26      108.13     39.02 o 
   5  18   0       16.13       43.13     31.88 o 
   1  19   0      423.72      367.19     28.74 o 
   2  19   0      102.78      108.28     22.84 o 
   3  19   0      273.87      249.85     28.74 o 
   4  19   0        0.12      -20.97     20.97 o 
   5  19   0      243.01      224.67     31.28 o 
   0  20   0        0.31        5.45     25.59 o 
   1  20   0      234.88      227.95     25.13 o 
   2  20   0       38.74       60.34     33.14 o 
   3  20   0      236.28      232.21     52.23 o 
   4  20   0       21.94        2.93     23.39 o 
   1  21   0        8.30       13.72     20.36 o 
   2  21   0       26.66       12.72     21.20 o 
   3  21   0       65.86       67.37     43.21 o 
   0  22   0      346.96      356.17     44.89 o 
   1  22   0       31.68       66.37     22.46 o 
   2  22   0       19.68       32.27     23.08 o 
  -9   0   1       49.35      132.29     43.35 o 
  -7   0   1       93.12      108.38     30.07 o 
  -5   0   1      963.64      961.68     49.92 o 
  -3   0   1     5314.99     5374.21    154.94 o 
  -1   0   1       25.89       84.32     13.01 o 
   1   0   1    10154.66    11036.21    205.82 o 
   3   0   1     3742.70     4040.69    121.24 o 
   5   0   1     1331.41     1290.45     58.45 o 
   7   0   1       15.25       35.94     27.13 o 
   9   0   1       10.12        7.27     33.28 o 
  -9   1   1       10.95      -24.12     24.12 o 
  -8   1   1      191.18      210.04     49.01 o 
  -7   1   1      125.06      139.22     22.40 o 
  -6   1   1       57.75       66.04     20.35 o 
  -5   1   1      422.40      386.48     22.21 o 
  -4   1   1      403.24      350.15     18.97 o 
  -3   1   1     5184.71     4928.51    101.45 o 
  -2   1   1     4491.29     4737.75     76.30 o 
  -1   1   1      149.80      146.26      8.56 o 
   0   1   1     2913.76     2860.86     76.91 o 
   1   1   1       14.77       28.82      3.01 o 
   2   1   1      144.87      116.52     11.23 o 
   3   1   1     3666.18     3664.79     64.02 o 
   4   1   1       69.01       75.46     11.22 o 
   5   1   1       21.87       20.87     11.22 o 
   6   1   1     1315.39     1290.11     45.58 o 
   7   1   1      327.89      405.47     30.19 o 
   8   1   1       24.76       21.12     20.99 o 
   9   1   1        0.11      -13.72     23.54 o 
  -9   2   1       10.89       41.11     31.04 o 
  -8   2   1       21.16       20.71     23.08 o 
  -7   2   1        0.73       10.68     17.42 o 
  -6   2   1      464.68      499.90     62.16 o 
  -5   2   1      263.79      291.24     19.77 o 
  -4   2   1      358.72      295.79     17.34 o 
  -3   2   1      397.43      356.73     17.17 o 
  -2   2   1    53039.26    54874.10    699.91 o 
  -1   2   1      685.10      649.37     10.56 o 
   0   2   1    15428.21    14531.55    219.04 o 
   1   2   1    10738.97    10171.17    155.04 o 
   2   2   1    20078.82    19689.03    299.04 o 
   3   2   1       57.93       57.05      6.81 o 
   4   2   1      991.36      933.96     27.78 o 
   5   2   1       93.39       83.76     14.09 o 
   6   2   1      508.95      505.36     36.01 o 
   7   2   1        8.34       31.30     17.45 o 
   8   2   1      115.44      144.79     26.20 o 
   9   2   1        9.23       11.59     25.51 o 
  -9   3   1       19.22       29.62     26.84 o 
  -8   3   1      164.32      162.95     27.54 o 
  -7   3   1       15.35       41.32     18.89 o 
  -6   3   1      119.65      167.66     20.64 o 
  -5   3   1      278.11      271.39     20.84 o 
  -4   3   1     3535.63     3448.22     51.94 o 
  -3   3   1      625.50      802.59     15.61 o 
  -2   3   1     3061.64     3195.99     44.72 o 
  -1   3   1        9.58       14.59      2.49 o 
   0   3   1     7706.02     8348.69    127.75 o 
   1   3   1     2603.11     2416.11     39.98 o 
   2   3   1     5814.51     5848.21     93.80 o 
   3   3   1     1001.06      872.87     32.89 o 
   4   3   1     1921.63     1826.93     43.62 o 
   5   3   1       27.15        0.06     10.37 o 
   6   3   1      594.21      678.34     33.55 o 
   7   3   1      124.93      133.34     23.98 o 
   8   3   1       17.77       54.70     23.24 o 
   9   3   1        2.82       31.33     32.16 o 
  -9   4   1        3.23       36.34     32.09 o 
  -8   4   1       36.97       39.46     23.65 o 
  -7   4   1        1.29        0.16     17.46 o 
  -6   4   1      317.57      305.28     24.39 o 
  -5   4   1        0.64       11.03      8.23 o 
  -4   4   1      229.05      243.42      8.84 o 
  -3   4   1     1823.76     1805.51     28.49 o 
  -2   4   1     8994.21     8623.62    116.56 o 
  -1   4   1      715.91      854.42     21.42 o 
   0   4   1     1473.63     1584.63     28.24 o 
   1   4   1     4436.31     4243.43     58.82 o 
   2   4   1      739.35      777.34     19.82 o 
   3   4   1        3.18        7.87      5.19 o 
   4   4   1     1013.24      979.41     26.36 o 
   5   4   1        6.22        4.48      8.55 o 
   6   4   1      313.29      324.16     55.52 o 
   7   4   1        5.78       -0.27     17.17 o 
   8   4   1       10.93       27.09     22.58 o 
   9   4   1        8.62      -13.89     24.08 o 
  -9   5   1        1.10       40.69     41.11 o 
  -8   5   1      170.60      183.11     28.16 o 
  -7   5   1        4.58        4.03     18.04 o 
  -6   5   1       91.45       82.77     17.57 o 
  -5   5   1      257.00      264.93     15.45 o 
  -4   5   1     3623.48     3595.30     65.72 o 
  -3   5   1      100.30      111.87      7.84 o 
  -2   5   1     1193.76     1218.70     21.08 o 
  -1   5   1     9281.52     9457.14    146.81 o 
   0   5   1    21836.29    22032.03    378.92 o 
   1   5   1      315.74      359.33     12.70 o 
   2   5   1     1090.45     1089.54     23.17 o 
   3   5   1      613.85      641.59     18.28 o 
   4   5   1     2143.22     2108.61     53.09 o 
   5   5   1       52.06       54.77     13.53 o 
   6   5   1      750.77      756.96     28.14 o 
   7   5   1        2.94       14.45     20.28 o 
   8   5   1      354.60      384.16     33.17 o 
   9   5   1        0.17       -8.75     24.72 o 
  -9   6   1       22.10       48.52     43.49 o 
  -8   6   1       12.86        7.27     33.42 o 
  -7   6   1        0.55      -12.59     16.81 o 
  -6   6   1      336.18      397.32     20.71 o 
  -5   6   1      503.30      501.56     20.20 o 
  -4   6   1     2399.70     2469.76     48.76 o 
  -3   6   1     1344.23     1334.94     24.83 o 
  -2   6   1     5592.65     5646.25     78.82 o 
  -1   6   1     2128.77     2062.69     37.75 o 
   0   6   1       27.26       40.08      4.00 o 
   1   6   1     5931.52     5483.99     75.75 o 
   2   6   1    11695.79    12318.93    165.40 o 
   3   6   1       81.71      104.71     15.50 o 
   4   6   1      669.66      616.97     20.40 o 
   5   6   1      190.80      187.83     14.43 o 
   6   6   1      244.49      254.31     18.60 o 
   7   6   1       30.97       10.92     17.43 o 
   8   6   1        6.37       15.90     20.47 o 
   9   6   1      127.81       85.58     41.81 o 
  -9   7   1       19.24      -20.98     40.13 o 
  -8   7   1       10.07       -8.81     33.42 o 
  -7   7   1       94.04       85.86     33.98 o 
  -6   7   1       59.70       51.22     12.38 o 
  -5   7   1      751.54      742.39     24.52 o 
  -4   7   1       30.81       46.41      6.93 o 
  -3   7   1      574.55      599.98     14.98 o 
  -2   7   1        3.43        5.15      3.37 o 
  -1   7   1       62.01       50.17     10.39 o 
   0   7   1      361.52      286.57     13.48 o 
   1   7   1     1097.24     1047.18     19.15 o 
   2   7   1     2134.19     2464.53     38.79 o 
   3   7   1     5331.81     5176.18     75.98 o 
   4   7   1      824.84      811.40     23.72 o 
   5   7   1       23.65       19.18      9.26 o 
   6   7   1       62.68       60.40     13.52 o 
   7   7   1      343.97      359.81     29.86 o 
   8   7   1       30.28        2.52     30.63 o 
  -8   8   1        7.02      -14.96     32.30 o 
  -7   8   1       86.32       67.45     47.06 o 
  -6   8   1      205.13      229.65     18.90 o 
  -5   8   1      586.93      595.55     18.83 o 
  -4   8   1        0.14       -2.18      6.32 o 
  -3   8   1      260.79      238.06     13.77 o 
  -2   8   1       15.52       32.71      4.34 o 
  -1   8   1      488.35      535.80     22.34 o 
   0   8   1      318.92      341.66     10.01 o 
   1   8   1     1193.96      998.41     19.01 o 
   2   8   1      237.34      295.80     10.18 o 
   3   8   1     1181.89     1210.29     24.52 o 
   4   8   1     1117.67     1221.53     26.75 o 
   5   8   1      800.34      789.42     30.30 o 
   6   8   1        4.30       -6.74     10.73 o 
   7   8   1        9.86       25.93     14.10 o 
   8   8   1       45.64       -6.57     38.60 o 
  -8   9   1       71.90       95.16     31.87 o 
  -7   9   1      160.83      196.69     21.31 o 
  -6   9   1       49.97       44.46     13.35 o 
  -5   9   1      343.53      327.68     23.66 o 
  -4   9   1      264.32      271.53     15.85 o 
  -3   9   1     3801.13     3950.48     60.07 o 
  -2   9   1      131.10      149.08      9.59 o 
  -1   9   1     2700.63     2800.15     54.11 o 
   0   9   1      230.61      293.00      9.99 o 
   1   9   1       46.97       98.56      6.52 o 
   2   9   1      204.99      237.44      9.56 o 
   3   9   1     2766.32     2705.49     44.76 o 
   4   9   1     1041.87     1080.01     25.02 o 
   5   9   1        1.08       -2.56      8.10 o 
   6   9   1      282.25      275.05     26.12 o 
   7   9   1       76.86       98.99     22.85 o 
   8   9   1       42.36       52.58     42.09 o 
  -8  10   1        9.87       23.10     28.33 o 
  -7  10   1        1.16       -8.02     15.32 o 
  -6  10   1      432.20      446.30     24.39 o 
  -5  10   1      301.99      284.57     18.21 o 
  -4  10   1        4.48        2.26      8.77 o 
  -3  10   1     1352.87     1470.32     35.27 o 
  -2  10   1     2460.64     2491.70     49.49 o 
  -1  10   1      208.88      225.54     13.10 o 
   0  10   1       21.39        7.38      4.80 o 
   1  10   1     5399.86     5720.97     81.82 o 
   2  10   1     3590.41     3452.34     53.42 o 
   3  10   1       18.93       16.99      6.21 o 
   4  10   1      757.23      735.51     23.50 o 
   5  10   1       37.80       50.40     12.59 o 
   6  10   1       88.81       96.90     16.94 o 
   7  10   1       79.19       83.38     19.96 o 
   8  10   1        8.51       -3.25     21.22 o 
  -8  11   1       18.75      -24.45     24.45 o 
  -7  11   1        2.87       10.07     15.49 o 
  -6  11   1       49.75       87.57     15.81 o 
  -5  11   1        1.53        6.84     11.24 o 
  -4  11   1     1291.34     1245.42     34.71 o 
  -3  11   1      177.79      193.24     19.71 o 
  -2  11   1       42.52       42.98      8.85 o 
  -1  11   1      396.53      399.97     21.73 o 
   0  11   1     4116.59     3962.93     59.44 o 
   1  11   1       47.36       53.88      9.12 o 
   2  11   1      624.76      579.63     15.91 o 
   3  11   1       93.95       77.44     11.15 o 
   4  11   1      872.08      810.10     27.90 o 
   5  11   1       79.97       66.61     13.49 o 
   6  11   1       45.00       52.52     16.00 o 
   7  11   1       62.52      106.48     38.25 o 
   8  11   1       15.91       44.56     24.21 o 
  -8  12   1       17.39        2.12     25.66 o 
  -7  12   1      173.60      150.18     20.97 o 
  -6  12   1      428.66      413.30     24.51 o 
  -5  12   1       10.19        1.87     11.80 o 
  -4  12   1        5.91        1.41     10.59 o 
  -3  12   1       60.62       61.31     13.37 o 
  -2  12   1     2560.97     2478.00     51.39 o 
  -1  12   1        3.29       11.55      8.26 o 
   0  12   1       16.29       20.72      7.74 o 
   1  12   1      422.36      402.63     13.72 o 
   2  12   1     2355.17     2405.41     49.76 o 
   3  12   1        3.75        2.25      9.18 o 
   4  12   1     1089.08     1066.21     33.06 o 
   5  12   1       64.95       57.42     13.74 o 
   6  12   1      140.76      148.30     19.20 o 
   7  12   1       18.49        3.97     16.85 o 
  -7  13   1      116.77       97.31     19.91 o 
  -6  13   1       40.28       31.87     15.46 o 
  -5  13   1       27.92       16.30     13.27 o 
  -4  13   1     1387.08     1518.69     42.06 o 
  -3  13   1      237.64      255.15     16.92 o 
  -2  13   1      700.03      700.49     26.47 o 
  -1  13   1     1822.06     1974.65     42.87 o 
   0  13   1     6620.62     6430.54    108.51 o 
   1  13   1      380.46      369.16     22.22 o 
   2  13   1     1369.46     1251.87     33.08 o 
   3  13   1      287.20      260.94     22.18 o 
   4  13   1      486.81      497.99     24.06 o 
   5  13   1      114.05      116.02     32.69 o 
   6  13   1       82.48       85.63     20.18 o 
   7  13   1       36.43       36.49     19.38 o 
  -7  14   1       34.17       13.03     19.91 o 
  -6  14   1      231.08      243.34     22.26 o 
  -5  14   1      164.98      142.94     23.36 o 
  -4  14   1        0.44       12.82     17.79 o 
  -3  14   1     1380.70     1364.97     38.04 o 
  -2  14   1     2366.44     2188.84     49.18 o 
  -1  14   1     1019.58      986.88     28.76 o 
   0  14   1      136.20      146.25     16.27 o 
   1  14   1     4311.88     4026.11     93.49 o 
   2  14   1      352.28      335.52     24.01 o 
   3  14   1       23.14       14.33     11.28 o 
   4  14   1      310.51      288.13     20.66 o 
   5  14   1      444.91      421.77     24.82 o 
   6  14   1      116.04      131.57     19.86 o 
   7  14   1        2.69        5.84     18.36 o 
  -7  15   1       57.96       60.43     26.01 o 
  -6  15   1       23.10        1.42     15.88 o 
  -5  15   1       46.39       39.02     15.65 o 
  -4  15   1       13.03       11.15     13.54 o 
  -3  15   1     1366.88     1398.88     61.59 o 
  -2  15   1      518.17      500.55     28.95 o 
  -1  15   1      307.60      316.28     22.61 o 
   0  15   1      815.33      812.39     33.02 o 
   1  15   1      356.13      357.92     37.13 o 
   2  15   1       41.48       22.72     14.89 o 
   3  15   1      474.88      479.83     30.11 o 
   4  15   1      419.59      428.16     24.07 o 
   5  15   1        9.30      -14.61     14.85 o 
   6  15   1       14.56       31.46     18.08 o 
   7  15   1       45.09       35.30     20.94 o 
  -6  16   1        1.88        8.74     17.22 o 
  -5  16   1       35.82       25.27     19.17 o 
  -4  16   1       63.32       86.83     16.83 o 
  -3  16   1       25.78       48.21     18.11 o 
  -2  16   1        3.26       16.55     15.56 o 
  -1  16   1      257.62      215.90     62.93 o 
   0  16   1       59.50      118.85     17.83 o 
   1  16   1      165.25      196.90     25.59 o 
   2  16   1      335.63      300.75     25.19 o 
   3  16   1      610.43      622.89     88.80 o 
   4  16   1        0.87       12.22     20.21 o 
   5  16   1      240.13      276.72     52.86 o 
   6  16   1        2.14       10.38     18.31 o 
  -6  17   1       36.06       17.19     29.53 o 
  -5  17   1       58.99       52.21     22.38 o 
  -4  17   1      228.48      214.59     25.89 o 
  -3  17   1      102.66      125.90     23.18 o 
  -2  17   1        6.60       -8.09     23.91 o 
  -1  17   1      784.87      802.45     96.28 o 
   0  17   1      100.65      111.86     18.15 o 
   1  17   1      326.22      376.77     29.65 o 
   2  17   1       16.61       19.16     16.28 o 
   3  17   1      231.51      307.88     32.72 o 
   4  17   1       32.69       46.09     22.30 o 
   5  17   1       51.42       98.62     24.42 o 
   6  17   1       34.46       56.45     25.13 o 
  -5  18   1        6.79      -14.26     21.85 o 
  -4  18   1       15.34       35.91     21.10 o 
  -3  18   1       30.90       46.39     20.75 o 
  -2  18   1      359.69      363.11     29.03 o 
  -1  18   1       50.03       53.47     17.49 o 
   0  18   1       66.44       73.31     58.45 o 
   1  18   1      240.44      238.57     23.79 o 
   2  18   1      630.12      659.84     53.21 o 
   3  18   1       29.82       53.48     21.08 o 
   4  18   1       55.22       61.11     23.75 o 
   5  18   1        9.25       11.22     22.24 o 
  -5  19   1      244.73      274.65     48.24 o 
  -4  19   1      569.70      487.82     36.82 o 
  -3  19   1        0.21       30.97     20.75 o 
  -2  19   1        3.77        0.14     18.31 o 
  -1  19   1       80.69       65.58     39.09 o 
   0  19   1      961.65      943.87     40.09 o 
   1  19   1        3.86        0.14     17.77 o 
   2  19   1      386.18      364.39     30.89 o 
   3  19   1      432.05      407.79     33.50 o 
   4  19   1      246.88      259.94     31.69 o 
   5  19   1        7.14       14.50     23.21 o 
  -4  20   1       21.36      -11.11     30.14 o 
  -3  20   1        1.03      -14.62     20.35 o 
  -2  20   1      788.96      846.33     42.40 o 
  -1  20   1        1.47      -16.92     16.92 o 
   0  20   1      173.19      184.92     24.45 o 
   1  20   1        0.28       -6.26     17.93 o 
   2  20   1      358.33      395.82     32.93 o 
   3  20   1        2.67       -6.37     21.56 o 
   4  20   1       84.04       38.74     41.46 o 
  -3  21   1      132.81      174.49     33.84 o 
  -2  21   1       25.84       12.27     22.86 o 
  -1  21   1       99.64      159.09     24.92 o 
   0  21   1      443.87      452.65     63.14 o 
   1  21   1        0.84      -18.81     19.18 o 
   2  21   1       64.45       93.73     29.09 o 
   3  21   1       46.76       50.67     24.55 o 
  -2  22   1      123.83      104.28     33.98 o 
  -1  22   1       81.25      109.15     24.75 o 
   0  22   1        4.74       11.66     21.79 o 
   1  22   1      168.97      158.49     25.34 o 
   2  22   1      290.38      314.65     31.76 o 
  -8   0   2      106.25       75.37     33.00 o 
  -6   0   2        0.89       24.89     20.70 o 
  -4   0   2    13112.06    12644.38    347.78 o 
  -2   0   2   156755.31   139837.98   3608.30 o 
   0   0   2     6596.78     6476.15    162.21 o 
   2   0   2     8108.66     8504.54    230.88 o 
   4   0   2     2876.72     2945.18     98.17 o 
   6   0   2     1210.09     1244.72     62.79 o 
   8   0   2        2.37       41.95     30.21 o 
  -9   1   2        0.39      -23.76     23.76 o 
  -8   1   2        4.68       41.70     22.48 o 
  -7   1   2       32.65       23.66     18.00 o 
  -6   1   2      815.34      850.76     37.00 o 
  -5   1   2      278.05      247.05     19.13 o 
  -4   1   2       14.98       22.78     15.03 o 
  -3   1   2      281.21      332.37     11.77 o 
  -2   1   2    25568.19    26206.06    387.02 o 
  -1   1   2      472.25      462.18      7.71 o 
   0   1   2      181.39      276.53      5.06 o 
   1   1   2     1385.40     1150.78     18.21 o 
   2   1   2     1774.65     1871.24     34.85 o 
   3   1   2      462.78      444.28     18.26 o 
   4   1   2     7128.89     6765.21    139.27 o 
   5   1   2       80.28       58.66     13.62 o 
   6   1   2       13.62       24.69     14.61 o 
   7   1   2       39.11       48.92     19.28 o 
   8   1   2      111.71      152.81     26.30 o 
   9   1   2        0.16      -24.89     30.56 o 
  -9   2   2        1.52        1.63     26.71 o 
  -8   2   2       43.38       20.21     21.96 o 
  -7   2   2      100.54      145.55     25.66 o 
  -6   2   2        2.82      -15.59     15.59 o 
  -5   2   2      311.67      305.75     20.71 o 
  -4   2   2       64.08       74.28      9.07 o 
  -3   2   2      886.06      915.46     17.60 o 
  -2   2   2     2932.65     3108.92     43.89 o 
  -1   2   2     3813.74     3659.25     44.19 o 
   0   2   2     2401.34     2418.31     33.25 o 
   1   2   2     1152.80     1141.97     19.18 o 
   2   2   2     4254.01     4168.57     85.48 o 
   3   2   2      232.69      220.97     11.03 o 
   4   2   2     1560.31     1644.13     44.83 o 
   5   2   2      226.04      212.14     25.66 o 
   6   2   2       32.24       30.22     15.31 o 
   7   2   2      207.92      177.60     23.52 o 
   8   2   2        1.74       16.99     21.85 o 
   9   2   2        2.64       52.01     27.24 o 
  -9   3   2        4.19      -31.11     31.11 o 
  -8   3   2        0.15       -4.56     21.74 o 
  -7   3   2      152.06      174.86     23.25 o 
  -6   3   2      636.89      621.84     31.62 o 
  -5   3   2      769.88      773.80     31.07 o 
  -4   3   2      163.65      142.72      8.15 o 
  -3   3   2      565.55      527.47     12.24 o 
  -2   3   2     5370.90     5414.69     72.42 o 
  -1   3   2    10041.11    10688.95    139.24 o 
   0   3   2        9.58       15.70      2.17 o 
   1   3   2    20223.15    20131.24    258.57 o 
   2   3   2      399.61      398.27     12.67 o 
   3   3   2      794.40      843.90     21.99 o 
   4   3   2      294.74      317.27     15.38 o 
   5   3   2      923.70      979.62     29.06 o 
   6   3   2      628.38      615.24     31.33 o 
   7   3   2        6.12       -2.00     23.98 o 
   8   3   2       86.17      129.80     26.18 o 
   9   3   2       39.90       60.72     50.20 o 
  -9   4   2        1.63       21.04     27.46 o 
  -8   4   2        2.67       17.19     22.54 o 
  -7   4   2      119.95      146.65     23.29 o 
  -6   4   2      108.74      148.58     18.77 o 
  -5   4   2      914.61      866.91     26.21 o 
  -4   4   2     2375.45     2387.94     38.21 o 
  -3   4   2      293.55      351.55     10.84 o 
  -2   4   2      985.79     1022.41     16.77 o 
  -1   4   2     1937.55     2242.80     38.99 o 
   0   4   2     1357.49     1545.04     23.27 o 
   1   4   2      733.00      739.08     13.34 o 
   2   4   2       62.34       78.19      4.27 o 
   3   4   2     5998.39     5591.84     93.83 o 
   4   4   2       46.23       44.24      9.09 o 
   5   4   2      350.21      340.74     18.13 o 
   6   4   2        1.57       11.46     14.67 o 
   7   4   2      164.42      134.23     22.40 o 
   8   4   2       31.40       23.05     21.43 o 
   9   4   2       17.58       28.82     25.70 o 
  -9   5   2        0.44        7.83     37.62 o 
  -8   5   2        1.74       -6.29     21.31 o 
  -7   5   2      192.64      164.72     24.10 o 
  -6   5   2      756.29      774.60     62.30 o 
  -5   5   2      717.57      758.56     24.45 o 
  -4   5   2       28.12       41.39      6.38 o 
  -3   5   2     2830.94     2660.55     35.94 o 
  -2   5   2     1719.77     1764.24     39.50 o 
  -1   5   2      160.64      209.07      8.77 o 
   0   5   2      641.82      663.02     12.30 o 
   1   5   2     6012.16     6473.54     77.84 o 
   2   5   2        6.78        6.19      5.37 o 
   3   5   2      520.55      551.45     20.02 o 
   4   5   2      661.86      624.90     20.88 o 
   5   5   2      973.43     1003.68     29.99 o 
   6   5   2       64.51       82.44     13.69 o 
   7   5   2      221.07      241.18     25.30 o 
   8   5   2       57.35       48.15     29.51 o 
   9   5   2       94.16      121.49     29.63 o 
  -9   6   2        7.92      -11.47     38.46 o 
  -8   6   2       35.36      106.28     40.69 o 
  -7   6   2        2.82       19.28     18.46 o 
  -6   6   2        0.05        7.14     10.56 o 
  -5   6   2      158.67      179.56     13.45 o 
  -4   6   2       71.37      107.63     23.16 o 
  -3   6   2      460.04      413.66     11.97 o 
  -2   6   2       53.43       59.63      4.32 o 
  -1   6   2     5290.32     5235.78     85.47 o 
   0   6   2     6633.92     6739.23     91.57 o 
   1   6   2      300.31      298.12      9.77 o 
   2   6   2       61.79       33.71      3.91 o 
   3   6   2     2047.14     1982.06     44.60 o 
   4   6   2      977.66      968.28     26.82 o 
   5   6   2       56.13       69.01     17.95 o 
   6   6   2      360.90      401.78     34.74 o 
   7   6   2       56.54       69.90     24.26 o 
   8   6   2      149.02      145.90     26.82 o 
  -9   7   2        1.53      -10.91     40.97 o 
  -8   7   2        0.88       11.89     33.28 o 
  -7   7   2       69.46      106.42     35.52 o 
  -6   7   2      288.26      272.08     19.10 o 
  -5   7   2      712.78      758.78     21.32 o 
  -4   7   2      588.22      572.22     19.03 o 
  -3   7   2       22.80       23.08      4.93 o 
  -2   7   2     8853.32     9023.91    122.71 o 
  -1   7   2      138.74      137.30     15.26 o 
   0   7   2     5487.82     5269.21     83.83 o 
   1   7   2     1522.30     1426.60     24.29 o 
   2   7   2     1446.32     1501.27     22.60 o 
   3   7   2      579.72      564.66     17.92 o 
   4   7   2     3446.56     3422.58     64.76 o 
   5   7   2       38.54       33.72     10.51 o 
   6   7   2      538.06      543.21     42.04 o 
   7   7   2        6.15       -7.48     13.13 o 
   8   7   2      658.47      686.66     40.52 o 
  -8   8   2       65.63       96.48     41.32 o 
  -7   8   2        1.32       -5.83     12.70 o 
  -6   8   2       72.02      105.52     15.74 o 
  -5   8   2       69.76       67.51     12.62 o 
  -4   8   2     2248.82     2063.18     36.54 o 
  -3   8   2      197.97      170.49      8.35 o 
  -2   8   2     2642.97     2499.14     49.69 o 
  -1   8   2       43.84       14.21      5.91 o 
   0   8   2    19025.49    19387.85    255.77 o 
   1   8   2     1705.74     1729.85     28.91 o 
   2   8   2     6487.22     6613.00     81.57 o 
   3   8   2      682.60      725.10     18.26 o 
   4   8   2      934.11      928.40     26.59 o 
   5   8   2       47.02       46.53     11.04 o 
   6   8   2      181.66      231.31     27.00 o 
   7   8   2       52.24       23.66     15.41 o 
   8   8   2      131.74      228.50     46.71 o 
  -8   9   2        1.43        0.46     26.28 o 
  -7   9   2       51.76       32.88     15.74 o 
  -6   9   2      257.83      250.52     18.87 o 
  -5   9   2       84.09      101.90     12.75 o 
  -4   9   2      338.67      317.84     16.05 o 
  -3   9   2       31.31       53.24     14.36 o 
  -2   9   2     2667.48     2566.96     69.80 o 
  -1   9   2       12.61       13.16      6.17 o 
   0   9   2       17.35       28.19      4.92 o 
   1   9   2      528.71      564.47     14.19 o 
   2   9   2     2414.40     2455.08     40.15 o 
   3   9   2      859.68      884.16     20.73 o 
   4   9   2     2138.14     2018.36     37.95 o 
   5   9   2      180.14      170.46     14.28 o 
   6   9   2      165.18      132.24     15.81 o 
   7   9   2      169.64      194.50     27.55 o 
   8   9   2        1.77       33.70     37.48 o 
  -8  10   2      129.41      151.52     32.01 o 
  -7  10   2      123.27      138.93     25.49 o 
  -6  10   2        0.85       -2.60     11.54 o 
  -5  10   2      113.10      105.98     24.09 o 
  -4  10   2     1292.72     1320.68     63.52 o 
  -3  10   2     1373.28     1358.26     35.50 o 
  -2  10   2      426.94      456.63     18.14 o 
  -1  10   2      642.78      549.28     21.33 o 
   0  10   2      387.41      307.54     10.43 o 
   1  10   2       32.94       52.03      6.30 o 
   2  10   2     1539.79     1486.79     28.04 o 
   3  10   2       88.52       82.80      8.42 o 
   4  10   2       85.32      107.64     14.54 o 
   5  10   2        1.09        7.94     11.48 o 
   6  10   2      179.23      235.50     21.33 o 
   7  10   2        7.61        7.18     17.07 o 
   8  10   2        5.87       14.04     26.85 o 
  -8  11   2       47.51       10.73     48.66 o 
  -7  11   2       72.45       68.09     30.35 o 
  -6  11   2       26.50       36.76     13.79 o 
  -5  11   2      133.17      106.45     15.99 o 
  -4  11   2      193.94      208.68     15.67 o 
  -3  11   2     1556.33     1551.34     37.56 o 
  -2  11   2     1042.42      981.86     27.61 o 
  -1  11   2       60.15       38.63      8.43 o 
   0  11   2      288.90      298.08     13.97 o 
   1  11   2     4235.22     4008.53     60.64 o 
   2  11   2      420.79      385.15     13.71 o 
   3  11   2       18.77       34.56     11.44 o 
   4  11   2      193.65      194.19     14.96 o 
   5  11   2      411.26      393.21     22.22 o 
   6  11   2       71.68       63.27     17.05 o 
   7  11   2       94.13      111.04     30.49 o 
   8  11   2        3.00       -6.08     20.68 o 
  -8  12   2        7.62       15.34     27.10 o 
  -7  12   2       64.10       50.43     28.39 o 
  -6  12   2      105.51      119.02     17.12 o 
  -5  12   2      669.59      675.06     59.90 o 
  -4  12   2       20.93       21.32     16.60 o 
  -3  12   2      137.28      133.40     13.18 o 
  -2  12   2        0.45       17.76      9.10 o 
  -1  12   2     7370.64     7450.05    128.66 o 
   0  12   2        2.69       -7.17      7.17 o 
   1  12   2      244.68      271.50     13.86 o 
   2  12   2       10.86       12.16      6.63 o 
   3  12   2     1858.66     1794.47     42.60 o 
   4  12   2       48.17       46.25     12.59 o 
   5  12   2      155.01      134.57     16.75 o 
   6  12   2        1.34       -4.80     15.24 o 
   7  12   2      142.83      174.37     23.68 o 
  -7  13   2       49.79       75.62     25.33 o 
  -6  13   2      108.02      113.26     17.62 o 
  -5  13   2      264.61      288.28     24.47 o 
  -4  13   2       53.66       18.42     12.04 o 
  -3  13   2      374.34      371.13     28.84 o 
  -2  13   2       54.17       36.47     10.72 o 
  -1  13   2      247.37      234.92     17.04 o 
   0  13   2      173.42      166.01     12.46 o 
   1  13   2     1099.18     1083.62     28.57 o 
   2  13   2      700.97      773.63     45.03 o 
   3  13   2       35.05       30.97     11.28 o 
   4  13   2       72.22       91.53     23.29 o 
   5  13   2      402.71      476.56     38.49 o 
   6  13   2        7.08      -15.69     15.69 o 
   7  13   2        4.86       20.79     19.95 o 
  -7  14   2        3.68       43.13     23.69 o 
  -6  14   2       35.27       17.26     19.42 o 
  -5  14   2      318.85      314.84     23.61 o 
  -4  14   2      151.02      154.40     32.07 o 
  -3  14   2      468.85      464.40     32.50 o 
  -2  14   2       36.35       33.90     11.70 o 
  -1  14   2      349.90      374.06     21.62 o 
   0  14   2     3124.65     3236.51     89.99 o 
   1  14   2       72.95       79.03     15.21 o 
   2  14   2     1504.86     1326.80     44.58 o 
   3  14   2      811.47      733.77     65.52 o 
   4  14   2      118.51      133.95     25.55 o 
   5  14   2        2.58       15.88     14.49 o 
   6  14   2       77.40       97.67     19.51 o 
   7  14   2        2.20      -14.95     20.17 o 
  -7  15   2       38.25        4.07     41.18 o 
  -6  15   2      343.35      361.31     39.92 o 
  -5  15   2       66.85       93.80     23.64 o 
  -4  15   2      342.22      335.28     22.66 o 
  -3  15   2       41.49       67.78     14.57 o 
  -2  15   2     1424.76     1441.76     38.63 o 
  -1  15   2      143.50      166.95     52.02 o 
   0  15   2     2096.15     2087.92     67.68 o 
   1  15   2      183.34      134.03     25.45 o 
   2  15   2       47.94       11.89     14.62 o 
   3  15   2      415.50      389.47     28.32 o 
   4  15   2      359.76      346.93     28.38 o 
   5  15   2       57.64       24.20     24.72 o 
   6  15   2       40.10       56.77     19.16 o 
  -6  16   2       38.56       57.74     22.12 o 
  -5  16   2       74.92       57.93     20.41 o 
  -4  16   2      922.61      883.51     42.69 o 
  -3  16   2        1.14        0.74     13.11 o 
  -2  16   2      308.45      361.07     26.13 o 
  -1  16   2      335.69      348.47     24.54 o 
   0  16   2     1843.56     1875.69     93.55 o 
   1  16   2      186.64      215.41     21.60 o 
   2  16   2      525.67      493.50     29.77 o 
   3  16   2      399.23      376.47     28.53 o 
   4  16   2      418.31      450.85     32.66 o 
   5  16   2        4.22       27.47     20.39 o 
   6  16   2      285.25      288.78     37.20 o 
  -6  17   2       42.46       51.82     23.49 o 
  -5  17   2      542.55      520.11     29.33 o 
  -4  17   2      130.03      150.45     35.31 o 
  -3  17   2      221.21      200.50     24.75 o 
  -2  17   2     1146.01     1171.34     69.71 o 
  -1  17   2        0.93        0.79     14.73 o 
   0  17   2      595.95      597.92     36.22 o 
   1  17   2      558.23      483.83     62.16 o 
   2  17   2      758.03      725.44     37.03 o 
   3  17   2        5.83       -4.46     18.45 o 
   4  17   2      398.98      416.90    101.03 o 
   5  17   2       26.27       -0.58     26.92 o 
   6  17   2       61.04       72.48     26.74 o 
  -5  18   2      118.56       88.10     31.32 o 
  -4  18   2      322.14      301.42     30.20 o 
  -3  18   2      119.56       66.95     24.75 o 
  -2  18   2      148.14      215.12     40.62 o 
  -1  18   2      331.40      369.02     27.92 o 
   0  18   2       75.57       63.93     17.64 o 
   1  18   2      419.24      466.26     35.38 o 
   2  18   2      277.96      242.62     26.01 o 
   3  18   2      275.26      308.26     35.94 o 
   4  18   2       38.98       25.25     21.97 o 
   5  18   2        1.99       25.54     23.22 o 
  -5  19   2        2.64        9.09     28.67 o 
  -4  19   2       76.69       58.93     26.78 o 
  -3  19   2      397.24      387.65     47.62 o 
  -2  19   2        7.16       -3.22     18.43 o 
  -1  19   2      103.96      118.62     72.16 o 
   0  19   2        5.96        7.07     16.78 o 
   1  19   2      616.21      659.53     46.01 o 
   2  19   2       27.92       31.41     24.68 o 
   3  19   2        0.05      -22.48     24.26 o 
   4  19   2      120.64       93.43     27.08 o 
   5  19   2      157.79      162.77     50.76 o 
  -4  20   2        0.58      -14.42     20.99 o 
  -3  20   2       13.14       25.08     21.92 o 
  -2  20   2        1.85      -18.46     18.46 o 
  -1  20   2      366.04      381.55     29.45 o 
   0  20   2       28.06       27.36     19.25 o 
   1  20   2        1.61       -1.76     26.08 o 
   2  20   2       35.34       21.88     34.89 o 
   3  20   2      433.81      430.53     35.86 o 
   4  20   2        5.15      -11.17     25.00 o 
  -3  21   2        5.56       24.57     23.15 o 
  -2  21   2       27.52       18.92     21.02 o 
  -1  21   2      118.04      143.25     29.65 o 
   0  21   2        1.29       12.04     19.51 o 
   1  21   2      323.20      315.32     29.60 o 
   2  21   2      142.33      200.63     29.32 o 
   3  21   2        0.25       10.23     23.23 o 
  -2  22   2       49.98       51.36     23.47 o 
  -1  22   2      174.86      142.39     26.80 o 
   0  22   2      173.22      150.45     25.51 o 
   1  22   2        1.48       35.84     21.79 o 
   2  22   2       29.04       18.69     24.45 o 
  -9   0   3       12.48       27.97     37.34 o 
  -7   0   3      246.29      294.22     37.48 o 
  -5   0   3        4.08       -4.75     13.84 o 
  -3   0   3      177.14      248.54     26.15 o 
  -1   0   3      483.04      318.92     28.46 o 
   1   0   3    20797.75    20360.44    301.31 o 
   3   0   3       28.13       13.01     10.63 o 
   5   0   3      767.68      747.03     44.05 o 
   7   0   3        2.39       -6.71     25.17 o 
   9   0   3       44.56      -14.68     32.72 o 
  -9   1   3       10.04       -5.78     24.45 o 
  -8   1   3       11.65       35.24     22.02 o 
  -7   1   3       81.48      126.34     21.72 o 
  -6   1   3       68.25       49.29     15.03 o 
  -5   1   3     1778.13     1706.21     37.80 o 
  -4   1   3      346.92      312.49     13.78 o 
  -3   1   3      467.19      516.82     15.24 o 
  -2   1   3      219.06      203.72      7.55 o 
  -1   1   3     8844.73     8647.13    100.76 o 
   0   1   3      213.90      388.83      7.35 o 
   1   1   3      866.46      920.51     15.85 o 
   2   1   3      682.53      671.23     29.79 o 
   3   1   3     1993.65     1872.20     47.02 o 
   4   1   3     2155.91     2303.09     58.03 o 
   5   1   3      525.66      509.46     26.35 o 
   6   1   3       15.80       -1.28     14.52 o 
   7   1   3      117.94      100.40     21.13 o 
   8   1   3        1.40       12.91     21.76 o 
   9   1   3       11.84       50.46     25.75 o 
  -9   2   3       21.45       17.42     28.04 o 
  -8   2   3        5.49       23.53     25.80 o 
  -7   2   3       17.90       38.89     18.61 o 
  -6   2   3      517.35      494.68     36.15 o 
  -5   2   3      463.21      529.27     18.81 o 
  -4   2   3    11038.40    10811.61    168.28 o 
  -3   2   3     1366.17     1370.28     27.98 o 
  -2   2   3      536.61      527.51      9.74 o 
  -1   2   3     3408.48     3171.81     45.24 o 
   0   2   3    22053.99    22424.90    254.75 o 
   1   2   3     2588.73     2658.61     38.05 o 
   2   2   3     3950.91     4144.63     69.72 o 
   3   2   3        6.76       12.78     10.47 o 
   4   2   3     5080.33     5182.42     90.90 o 
   5   2   3     1402.21     1418.47     44.84 o 
   6   2   3       32.06       41.57     15.92 o 
   7   2   3      132.88      172.48     23.48 o 
   8   2   3       53.25       86.90     24.01 o 
   9   2   3       14.70       21.58     24.36 o 
  -9   3   3        7.66       -4.68     27.50 o 
  -8   3   3      146.88      163.37     26.59 o 
  -7   3   3       10.07       14.96     17.50 o 
  -6   3   3       56.55       28.79     14.69 o 
  -5   3   3      227.81      259.84     15.17 o 
  -4   3   3    12349.42    12124.87    186.94 o 
  -3   3   3      154.72      178.95      7.41 o 
  -2   3   3     1658.60     1735.46     23.93 o 
  -1   3   3    10761.92    11343.26    132.63 o 
   0   3   3      145.41      180.45      5.04 o 
   1   3   3        3.85       -2.87      2.87 o 
   2   3   3     7336.56     7471.64    100.68 o 
   3   3   3        6.62       15.73      6.46 o 
   4   3   3      642.19      674.99     44.29 o 
   5   3   3       29.95       22.70     12.17 o 
   6   3   3      428.29      438.09     27.69 o 
   7   3   3       11.44       17.66     18.01 o 
   8   3   3        0.47        8.64     20.64 o 
   9   3   3       12.27        8.82     28.18 o 
  -9   4   3        0.92      -26.43     33.70 o 
  -8   4   3        1.29       24.47     28.53 o 
  -7   4   3        2.79       -0.71     17.16 o 
  -6   4   3      310.18      347.49     24.52 o 
  -5   4   3      231.70      251.15     24.68 o 
  -4   4   3       60.23       43.34      8.40 o 
  -3   4   3      507.63      513.95     11.01 o 
  -2   4   3     3530.67     3557.29     44.91 o 
  -1   4   3      156.46      133.33      5.52 o 
   0   4   3     2700.48     2667.01     34.00 o 
   1   4   3        4.21        3.04      3.14 o 
   2   4   3     1066.64     1111.85     19.80 o 
   3   4   3       75.71       82.26      8.44 o 
   4   4   3     2356.31     2375.36     49.04 o 
   5   4   3       15.58       17.71      9.98 o 
   6   4   3      215.37      216.27     22.23 o 
   7   4   3       13.35       21.22     17.88 o 
   8   4   3       30.14       39.07     21.96 o 
  -9   5   3        0.24       48.94     42.09 o 
  -8   5   3      107.09      143.90     40.41 o 
  -7   5   3        4.65       10.40     18.97 o 
  -6   5   3      426.97      384.03     25.45 o 
  -5   5   3        4.78       -3.09      7.44 o 
  -4   5   3     2098.74     1936.23     29.19 o 
  -3   5   3      140.45      176.14      6.68 o 
  -2   5   3     4420.73     4530.38     56.29 o 
  -1   5   3     1667.84     1611.29     32.44 o 
   0   5   3     4467.42     4106.81     57.29 o 
   1   5   3      654.35      746.23     13.01 o 
   2   5   3    12126.62    11892.89    208.54 o 
   3   5   3      212.70      188.07     11.22 o 
   4   5   3      129.77      157.59     12.00 o 
   5   5   3       65.93       59.66     11.80 o 
   6   5   3     1385.12     1399.34     39.80 o 
   7   5   3      105.24      110.38     21.34 o 
   8   5   3       23.17       -5.24     20.67 o 
  -9   6   3       16.74      111.73     45.03 o 
  -8   6   3        0.51       68.38     36.92 o 
  -7   6   3       67.03       60.55     31.46 o 
  -6   6   3       49.90       30.92     18.60 o 
  -5   6   3        1.27        9.25      6.87 o 
  -4   6   3      571.25      542.11     12.76 o 
  -3   6   3     2330.35     2283.18     31.93 o 
  -2   6   3     5129.81     5108.38     71.86 o 
  -1   6   3      716.35      558.94     15.78 o 
   0   6   3     3898.58     4103.63     57.84 o 
   1   6   3     4328.00     4478.71     56.10 o 
   2   6   3     1976.49     2022.47     39.30 o 
   3   6   3        5.24        0.02      6.07 o 
   4   6   3     1826.05     1741.83     39.51 o 
   5   6   3      243.52      224.05     16.06 o 
   6   6   3      136.57      135.93     16.19 o 
   7   6   3      255.28      254.80     26.33 o 
   8   6   3      532.38      515.38     36.59 o 
  -9   7   3       10.63       19.72     42.79 o 
  -8   7   3        4.96        5.74     25.31 o 
  -7   7   3       21.40       62.13     21.26 o 
  -6   7   3       59.12       55.61     12.68 o 
  -5   7   3      299.87      255.01     16.73 o 
  -4   7   3      190.99      216.26     10.44 o 
  -3   7   3      573.28      595.34     14.53 o 
  -2   7   3      164.81      141.58      8.86 o 
  -1   7   3     4172.75     3996.63    101.23 o 
   0   7   3     1900.31     2272.80     39.35 o 
   1   7   3      709.87      645.05     16.56 o 
   2   7   3     3002.20     2916.40     43.62 o 
   3   7   3     2381.10     2274.87     45.42 o 
   4   7   3       62.00       62.52     10.19 o 
   5   7   3      772.30      741.24     26.53 o 
   6   7   3      110.52      147.30     16.46 o 
   7   7   3      528.36      506.00     27.43 o 
   8   7   3       70.83       90.20     25.41 o 
  -8   8   3       38.16       61.83     26.40 o 
  -7   8   3      148.24      166.10     24.86 o 
  -6   8   3        8.51        6.76     11.22 o 
  -5   8   3      514.15      476.69     20.63 o 
  -4   8   3       20.79       21.01      7.75 o 
  -3   8   3      957.10      947.35     24.84 o 
  -2   8   3      239.75      275.49     17.14 o 
  -1   8   3     1060.83     1118.28     26.32 o 
   0   8   3      246.84      304.98     11.65 o 
   1   8   3     7029.18     6873.52     95.58 o 
   2   8   3     2190.55     2547.85     35.69 o 
   3   8   3       24.86       27.47      7.05 o 
   4   8   3       16.75       32.58     10.91 o 
   5   8   3      487.35      514.97     22.92 o 
   6   8   3      217.45      220.24     20.07 o 
   7   8   3        7.55       13.98     14.78 o 
   8   8   3       12.12       25.97     23.16 o 
  -8   9   3        7.76       -7.80     24.19 o 
  -7   9   3       86.21      117.52     23.71 o 
  -6   9   3        0.54        0.12     20.14 o 
  -5   9   3     1230.10     1236.11     34.07 o 
  -4   9   3       30.25       28.55      9.23 o 
  -3   9   3        0.32        1.40      6.89 o 
  -2   9   3        3.24       10.52      6.63 o 
  -1   9   3     2657.13     2572.35     49.11 o 
   0   9   3      420.75      388.88     10.92 o 
   1   9   3       28.40       14.54      6.15 o 
   2   9   3     1891.81     1879.60     28.52 o 
   3   9   3     1061.19     1050.71     23.68 o 
   4   9   3       43.91       43.41      8.88 o 
   5   9   3      235.44      230.89     20.44 o 
   6   9   3      876.09      879.82     31.64 o 
   7   9   3       33.14       50.18     18.78 o 
   8   9   3        0.93       84.88     36.50 o 
  -8  10   3        3.64      -22.84     22.84 o 
  -7  10   3       77.46       72.62     44.19 o 
  -6  10   3      156.04      180.06     22.65 o 
  -5  10   3       24.17       28.30     10.67 o 
  -4  10   3      325.26      297.29     16.66 o 
  -3  10   3     1031.94      966.21     40.12 o 
  -2  10   3     2454.36     2453.91     49.55 o 
  -1  10   3     1017.63     1258.03     29.87 o 
   0  10   3     3181.90     3246.30     79.97 o 
   1  10   3     1685.19     1639.94     29.57 o 
   2  10   3      965.71     1018.01     22.18 o 
   3  10   3        5.31        3.74      6.87 o 
   4  10   3      782.21      749.61     21.71 o 
   5  10   3        6.79       10.39      9.64 o 
   6  10   3       86.92      101.47     15.94 o 
   7  10   3       22.51       -1.09     35.94 o 
   8  10   3       80.86       99.66     28.84 o 
  -8  11   3       91.44       90.04     28.28 o 
  -7  11   3       39.03        2.15     20.37 o 
  -6  11   3       20.07        5.32     15.89 o 
  -5  11   3       40.40       39.36     15.14 o 
  -4  11   3      967.93      960.65     44.61 o 
  -3  11   3      137.51      165.98     13.36 o 
  -2  11   3      215.71      179.80     15.22 o 
  -1  11   3     1374.79     1425.21     33.58 o 
   0  11   3     1699.10     1825.70     38.73 o 
   1  11   3        2.00        5.80      5.73 o 
   2  11   3     2187.88     1995.53     35.95 o 
   3  11   3       32.71       40.81      8.39 o 
   4  11   3      566.55      595.60     23.27 o 
   5  11   3      257.66      252.62     21.18 o 
   6  11   3      194.85      219.39     28.51 o 
   7  11   3        1.35       -4.72     20.76 o 
  -8  12   3        8.11       47.56     27.42 o 
  -7  12   3        9.07       13.26     22.27 o 
  -6  12   3      218.22      252.66     25.53 o 
  -5  12   3        4.77      -10.02     11.19 o 
  -4  12   3      302.34      277.39     18.10 o 
  -3  12   3       32.65       22.84     10.24 o 
  -2  12   3     3577.15     3369.58     90.88 o 
  -1  12   3      404.09      338.36     26.16 o 
   0  12   3     4405.63     4502.69     79.72 o 
   1  12   3        0.08        1.10      7.86 o 
   2  12   3       80.90       97.47      9.06 o 
   3  12   3       11.44        6.75      7.64 o 
   4  12   3      946.55      927.64     31.29 o 
   5  12   3      100.29      112.63     16.77 o 
   6  12   3        0.46       20.71     16.59 o 
   7  12   3        0.75      -11.53     22.03 o 
  -7  13   3        2.82      -13.87     21.10 o 
  -6  13   3       83.34      101.26     21.76 o 
  -5  13   3      114.61      120.78     17.48 o 
  -4  13   3      429.96      416.69     43.66 o 
  -3  13   3       10.93        6.21     10.86 o 
  -2  13   3     2308.97     2192.26     91.17 o 
  -1  13   3     1309.10     1266.39     39.48 o 
   0  13   3       21.24       25.36     11.10 o 
   1  13   3       55.05       63.46     12.93 o 
   2  13   3     2348.88     2374.57     49.37 o 
   3  13   3       11.90       11.12     10.61 o 
   4  13   3      208.54      220.12     18.41 o 
   5  13   3       64.22       63.82     16.36 o 
   6  13   3      296.27      318.27     25.29 o 
   7  13   3       11.25       29.15     19.78 o 
  -7  14   3       45.33       68.54     25.26 o 
  -6  14   3      102.66       99.43     22.52 o 
  -5  14   3        3.94       16.15     28.04 o 
  -4  14   3      820.93      739.43     29.12 o 
  -3  14   3     2147.86     2047.96     49.47 o 
  -2  14   3      632.08      572.33     23.98 o 
  -1  14   3     1059.95     1013.99     29.40 o 
   0  14   3       90.58       93.17     11.83 o 
   1  14   3     1027.38      965.21     94.18 o 
   2  14   3      242.25      301.14     50.20 o 
   3  14   3      197.95      162.71     21.19 o 
   4  14   3      466.96      442.62     47.20 o 
   5  14   3      193.52      185.98     20.27 o 
   6  14   3       22.64       11.82     20.35 o 
   7  14   3       14.02       27.88     21.08 o 
  -7  15   3       26.31       36.40     24.61 o 
  -6  15   3       12.46       13.42     20.34 o 
  -5  15   3      389.95      406.54     29.63 o 
  -4  15   3        0.55        1.57     12.71 o 
  -3  15   3       76.77       87.43     17.89 o 
  -2  15   3      170.14      144.13     15.97 o 
  -1  15   3       49.21       57.51     12.32 o 
   0  15   3      193.91      164.32     18.29 o 
   1  15   3        0.71      -24.78     37.34 o 
   2  15   3     1381.34     1258.13     45.03 o 
   3  15   3      550.72      594.03     59.85 o 
   4  15   3       12.93       12.11     17.60 o 
   5  15   3       61.17       72.43     21.37 o 
   6  15   3       16.32       40.57     30.21 o 
  -6  16   3       16.73       51.25     22.23 o 
  -5  16   3      215.97      246.97     26.75 o 
  -4  16   3       40.64       42.12     15.33 o 
  -3  16   3      414.88      379.95     22.79 o 
  -2  16   3        2.74      -11.64     11.64 o 
  -1  16   3      412.99      415.19     26.99 o 
   0  16   3       61.17       54.10     16.16 o 
   1  16   3     2579.19     2433.06    101.24 o 
   2  16   3       37.30       26.18     17.20 o 
   3  16   3       35.59        0.93     16.96 o 
   4  16   3        4.45       12.29     32.23 o 
   5  16   3      103.22       99.74     24.22 o 
   6  16   3        0.71        6.89     21.61 o 
  -6  17   3       26.99       18.77     21.02 o 
  -5  17   3       54.44       92.31     23.16 o 
  -4  17   3       51.59       72.76     23.52 o 
  -3  17   3        0.03       12.97     18.06 o 
  -2  17   3       54.64       60.27     22.58 o 
  -1  17   3     1359.64     1394.80     47.84 o 
   0  17   3      697.72      755.16     35.10 o 
   1  17   3      199.96      179.45     21.91 o 
   2  17   3      158.89      219.28     24.53 o 
   3  17   3      629.79      651.11     37.26 o 
   4  17   3       10.36       25.68     21.90 o 
   5  17   3       64.49       63.54     25.21 o 
  -5  18   3        0.28        3.64     31.46 o 
  -4  18   3       13.85      -14.96     26.57 o 
  -3  18   3      145.89      147.84     23.83 o 
  -2  18   3      187.67      221.74     24.96 o 
  -1  18   3       50.26       60.58     17.85 o 
   0  18   3      557.44      592.94     33.15 o 
   1  18   3      152.88      241.27     58.52 o 
   2  18   3      136.99      134.68     22.86 o 
   3  18   3        7.08       -1.55     19.79 o 
   4  18   3      302.50      298.25     31.58 o 
   5  18   3       59.97       79.02     25.82 o 
  -5  19   3       10.89       36.08     32.44 o 
  -4  19   3      241.94      195.36     36.08 o 
  -3  19   3        6.61      -17.80     17.80 o 
  -2  19   3      307.52      296.49     27.67 o 
  -1  19   3      120.28       75.10     20.16 o 
   0  19   3      257.22      267.59     25.17 o 
   1  19   3      194.30      138.34     22.56 o 
   2  19   3      382.83      383.43     31.61 o 
   3  19   3       19.17       39.81     23.73 o 
   4  19   3       81.42       67.30     41.32 o 
  -4  20   3      104.84       73.70     32.02 o 
  -3  20   3       10.21       20.35     21.74 o 
  -2  20   3      194.98      172.56     25.88 o 
  -1  20   3        8.67        3.97     21.89 o 
   0  20   3      516.77      558.98     34.22 o 
   1  20   3       14.66       -0.52     20.37 o 
   2  20   3       34.75       23.75     22.00 o 
   3  20   3       18.69       65.33     25.80 o 
   4  20   3      391.17      487.22     40.32 o 
  -3  21   3       43.49       14.26     30.90 o 
  -2  21   3      163.27      225.94     27.46 o 
  -1  21   3       45.20       68.00     21.95 o 
   0  21   3      176.16      174.75     25.50 o 
   1  21   3        2.62       -1.69     20.71 o 
   2  21   3      221.54      226.51     29.23 o 
   3  21   3      228.72      298.46     34.79 o 
  -2  22   3      172.40      191.40     27.24 o 
  -1  22   3        1.43        3.10     21.13 o 
   0  22   3      231.73      225.46     28.11 o 
   1  22   3      228.39      219.95     49.50 o 
  -8   0   4      140.25      156.62     37.90 o 
  -6   0   4     1655.41     1544.44     45.57 o 
  -4   0   4     1614.46     1543.91     40.70 o 
  -2   0   4    11932.19    11860.04    178.84 o 
   0   0   4      751.98      801.79     16.25 o 
   2   0   4    15706.84    15755.27    419.66 o 
   4   0   4        4.23       21.68     14.54 o 
   6   0   4     1126.09     1048.38     58.45 o 
   8   0   4       25.98       20.56     31.18 o 
  -9   1   4        0.05      -22.44     61.46 o 
  -8   1   4       48.77       31.26     22.19 o 
  -7   1   4       12.89        5.39     15.97 o 
  -6   1   4      448.59      471.95     21.72 o 
  -5   1   4       33.09       44.56      9.65 o 
  -4   1   4     4512.58     4143.87     61.61 o 
  -3   1   4       95.51       98.93      8.90 o 
  -2   1   4     1073.95     1017.11     16.28 o 
  -1   1   4      931.16      981.37     15.09 o 
   0   1   4     8245.55     8145.40     95.54 o 
   1   1   4      129.94      203.86      7.09 o 
   2   1   4     1587.95     1661.05     40.94 o 
   3   1   4       91.90       95.97      9.93 o 
   4   1   4      503.83      452.35     22.34 o 
   5   1   4       91.12       71.26     18.11 o 
   6   1   4       53.61       72.92     17.24 o 
   7   1   4        2.36       12.99     17.55 o 
   8   1   4      101.87      110.78     26.01 o 
  -9   2   4       26.06       78.63     28.92 o 
  -8   2   4       63.96       55.14     40.27 o 
  -7   2   4       50.47       65.19     35.03 o 
  -6   2   4        6.56       10.48     17.69 o 
  -5   2   4      435.21      493.58     18.89 o 
  -4   2   4     3814.86     3711.82     65.50 o 
  -3   2   4       15.23       15.97      4.10 o 
  -2   2   4       26.95       30.31      3.63 o 
  -1   2   4     2807.28     3204.54     40.59 o 
   0   2   4       81.50       99.93      4.36 o 
   1   2   4     1349.53     1555.43     24.94 o 
   2   2   4    16666.35    16753.64    219.11 o 
   3   2   4     2941.28     2986.75     56.05 o 
   4   2   4       89.47      109.69     11.37 o 
   5   2   4      239.91      225.89     19.60 o 
   6   2   4      159.14      159.78     20.63 o 
   7   2   4       94.97       83.10     20.75 o 
   8   2   4        2.57      -19.34     19.34 o 
  -9   3   4        0.92       36.64     39.71 o 
  -8   3   4       75.26       84.77     23.82 o 
  -7   3   4      321.86      296.13     27.55 o 
  -6   3   4      120.27      125.38     18.11 o 
  -5   3   4       22.83       29.78      8.77 o 
  -4   3   4     1139.33     1220.91     28.15 o 
  -3   3   4     6781.60     6670.80     81.95 o 
  -2   3   4      541.62      663.34     10.94 o 
  -1   3   4      300.46      295.92      6.58 o 
   0   3   4     1058.80     1261.25     20.71 o 
   1   3   4     7873.84     7684.46    102.89 o 
   2   3   4     3598.64     3796.48     55.02 o 
   3   3   4      676.46      602.10     19.26 o 
   4   3   4     2474.31     2516.93     51.83 o 
   5   3   4      650.79      654.02     24.99 o 
   6   3   4        1.70        2.02     14.83 o 
   7   3   4       78.67       74.87     35.38 o 
   8   3   4        0.44       13.84     21.74 o 
  -9   4   4       21.49       17.76     36.92 o 
  -8   4   4       61.96       61.95     35.94 o 
  -7   4   4       33.20       44.15     17.87 o 
  -6   4   4      764.02      653.97     33.09 o 
  -5   4   4       65.03       70.56     41.46 o 
  -4   4   4      327.18      328.77     10.16 o 
  -3   4   4        1.68        5.00      3.48 o 
  -2   4   4      100.84       93.31      4.53 o 
  -1   4   4    13949.04    13571.91    167.83 o 
   0   4   4       39.38       36.16      3.40 o 
   1   4   4      910.91      771.69     15.20 o 
   2   4   4      435.62      422.30     11.48 o 
   3   4   4     1057.28     1138.49     28.06 o 
   4   4   4        2.40       -4.08     12.32 o 
   5   4   4     1517.94     1429.73     37.81 o 
   6   4   4      115.14      123.02     18.93 o 
   7   4   4      127.03      157.81     22.98 o 
   8   4   4        8.86       22.80     28.81 o 
  -9   5   4        3.16       25.31     40.97 o 
  -8   5   4       30.85      -26.57     30.90 o 
  -7   5   4      129.12      179.14     38.60 o 
  -6   5   4      755.87      782.06     41.05 o 
  -5   5   4       75.41       79.78     12.47 o 
  -4   5   4      176.81      196.31      8.00 o 
  -3   5   4     1690.76     1632.89     24.55 o 
  -2   5   4      239.45      271.55      9.24 o 
  -1   5   4      152.87      155.38      8.26 o 
   0   5   4      277.16      346.17      9.80 o 
   1   5   4     4933.67     4820.86     67.01 o 
   2   5   4      418.31      521.64     13.02 o 
   3   5   4      624.49      590.32     19.34 o 
   4   5   4      895.79      880.23     26.39 o 
   5   5   4      262.81      288.37     18.29 o 
   6   5   4      112.45       91.51     17.19 o 
   7   5   4      245.27      286.04     27.38 o 
   8   5   4       24.23        9.58     21.90 o 
  -9   6   4        3.64        7.69     40.69 o 
  -8   6   4        4.17        4.34     31.88 o 
  -7   6   4       79.28       81.42     21.66 o 
  -6   6   4       21.31       47.55     17.90 o 
  -5   6   4      271.49      282.62     15.16 o 
  -4   6   4      624.10      641.22     14.23 o 
  -3   6   4       98.13       81.79      5.84 o 
  -2   6   4     1608.22     1570.70     26.20 o 
  -1   6   4     5040.44     5181.66    184.53 o 
   0   6   4     5621.11     6567.37     96.42 o 
   1   6   4       26.98       19.09      4.93 o 
   2   6   4     6915.62     6951.89     95.45 o 
   3   6   4      816.45      802.37     22.75 o 
   4   6   4        1.43       -1.14      8.18 o 
   5   6   4      122.48      150.58     17.28 o 
   6   6   4      116.72      117.15     20.33 o 
   7   6   4       48.26       47.85     20.77 o 
   8   6   4       61.82       48.35     23.38 o 
  -9   7   4        0.11       16.78     40.97 o 
  -8   7   4        2.96       23.96     25.21 o 
  -7   7   4      245.30      278.41     28.06 o 
  -6   7   4      151.61      157.20     20.33 o 
  -5   7   4        5.03       13.64     11.43 o 
  -4   7   4     1953.68     1976.89     41.64 o 
  -3   7   4     1082.36     1133.25     26.86 o 
  -2   7   4      360.57      389.59     18.42 o 
  -1   7   4     1589.48     1495.57     38.63 o 
   0   7   4     6325.78     6702.40     82.10 o 
   1   7   4      107.92      139.00      7.29 o 
   2   7   4      249.60      327.86     14.05 o 
   3   7   4      178.49      156.67     19.16 o 
   4   7   4     4639.01     4431.78     81.32 o 
   5   7   4       71.33       57.62     12.81 o 
   6   7   4     1037.74      995.27     34.00 o 
   7   7   4        8.99       -3.81     15.03 o 
   8   7   4      431.44      440.19     35.31 o 
  -8   8   4        5.36      -15.77     23.24 o 
  -7   8   4        3.19       21.08     24.12 o 
  -6   8   4      208.04      197.00     21.90 o 
  -5   8   4       11.64       -9.73     11.92 o 
  -4   8   4     1359.54     1427.62     34.04 o 
  -3   8   4      181.56      205.50     17.15 o 
  -2   8   4     9198.89     9549.75    153.38 o 
  -1   8   4     1316.38     1370.94     30.35 o 
   0   8   4       24.67       19.50      4.42 o 
   1   8   4      962.62     1130.51     19.27 o 
   2   8   4     5143.65     5106.90     65.43 o 
   3   8   4        0.06        8.82      7.69 o 
   4   8   4      783.20      798.91     38.00 o 
   5   8   4        7.36        0.93     10.74 o 
   6   8   4     1554.19     1562.66     43.06 o 
   7   8   4      124.28      135.85     23.88 o 
   8   8   4      328.54      341.14     32.47 o 
  -8   9   4       35.10       18.13     26.71 o 
  -7   9   4       30.03       45.09     23.84 o 
  -6   9   4      117.94      136.51     20.61 o 
  -5   9   4      276.48      300.76     29.09 o 
  -4   9   4      167.50      151.92     12.44 o 
  -3   9   4      263.37      253.48     13.59 o 
  -2   9   4     4368.10     4580.53     80.64 o 
  -1   9   4      279.92      283.61     13.57 o 
   0   9   4     6577.45     6116.92    101.10 o 
   1   9   4       89.31      137.62      7.09 o 
   2   9   4       13.99       23.39      6.14 o 
   3   9   4      184.19      196.51     11.39 o 
   4   9   4     1009.36     1017.00     48.18 o 
   5   9   4     1187.45     1149.38     34.01 o 
   6   9   4       60.03       57.23     15.36 o 
   7   9   4      244.61      202.66     21.14 o 
   8   9   4       23.80       23.35     35.52 o 
  -8  10   4       21.22       65.67     36.01 o 
  -7  10   4       16.67        7.33     18.79 o 
  -6  10   4      227.70      217.62     26.15 o 
  -5  10   4      397.70      385.74     25.85 o 
  -4  10   4      231.98      231.48     14.82 o 
  -3  10   4       52.19       66.43      9.82 o 
  -2  10   4      276.71      247.20     24.70 o 
  -1  10   4     1073.99     1113.06     28.17 o 
   0  10   4      104.37      124.37      9.97 o 
   1  10   4      164.38      223.22      8.92 o 
   2  10   4     3214.71     3258.68     52.00 o 
   3  10   4      721.07      694.77     34.52 o 
   4  10   4       11.35       24.72      9.38 o 
   5  10   4      157.70      153.75     13.91 o 
   6  10   4      274.15      321.28     30.34 o 
   7  10   4        7.17       29.01     22.20 o 
  -8  11   4        6.93       -7.51     26.15 o 
  -7  11   4      106.99      138.86     25.17 o 
  -6  11   4       25.56       28.25     25.10 o 
  -5  11   4       32.18       48.85     19.02 o 
  -4  11   4      556.06      569.66     22.83 o 
  -3  11   4     1816.62     1825.55     42.26 o 
  -2  11   4       42.70       42.14      9.80 o 
  -1  11   4        3.37       12.57      8.20 o 
   0  11   4      752.49      688.28     21.55 o 
   1  11   4     3191.19     3136.89     58.77 o 
   2  11   4       53.12       91.95      8.80 o 
   3  11   4      683.56      593.36     19.15 o 
   4  11   4      152.39      160.85     12.64 o 
   5  11   4       14.91       16.77     10.99 o 
   6  11   4        4.77       26.62     19.85 o 
   7  11   4       17.74       49.49     20.93 o 
  -8  12   4       25.15       87.12     46.15 o 
  -7  12   4        4.48       28.07     21.57 o 
  -6  12   4       14.42       13.30     17.91 o 
  -5  12   4      480.15      462.42     29.43 o 
  -4  12   4        2.95      -12.86     12.86 o 
  -3  12   4     2831.76     2887.15     59.90 o 
  -2  12   4       28.73       39.96     10.47 o 
  -1  12   4     2848.21     2965.98     77.45 o 
   0  12   4        1.07       11.20      8.65 o 
   1  12   4      381.28      372.51     16.81 o 
   2  12   4        4.66       -0.13      8.48 o 
   3  12   4      465.82      490.65     17.44 o 
   4  12   4       25.56       16.64      9.75 o 
   5  12   4      503.80      566.68     46.82 o 
   6  12   4       64.96       61.63     18.10 o 
   7  12   4        4.04        3.53     19.40 o 
  -7  13   4      118.63      211.75     34.19 o 
  -6  13   4      105.42      116.50     22.76 o 
  -5  13   4       14.89       18.75     16.69 o 
  -4  13   4       15.22       -1.14     14.09 o 
  -3  13   4       75.10       63.54     13.07 o 
  -2  13   4     1534.80     1456.11     98.93 o 
  -1  13   4       11.25       24.27      9.96 o 
   0  13   4      459.80      435.33     18.89 o 
   1  13   4      448.47      462.56     30.76 o 
   2  13   4      250.21      227.26     28.09 o 
   3  13   4      728.09      744.43     25.52 o 
   4  13   4      175.22      155.04     21.66 o 
   5  13   4      171.95      184.37     20.06 o 
   6  13   4        2.56       -5.32     15.97 o 
   7  13   4       22.66       52.20     21.20 o 
  -7  14   4        2.86        7.61     21.31 o 
  -6  14   4        6.14      -14.96     18.13 o 
  -5  14   4      213.62      224.17     26.08 o 
  -4  14   4      156.97      169.23     32.09 o 
  -3  14   4       11.92       12.70     15.89 o 
  -2  14   4     1307.78     1243.19     52.64 o 
  -1  14   4     1888.29     1827.93     59.05 o 
   0  14   4       25.75       26.17     10.48 o 
   1  14   4      165.10      179.80     15.73 o 
   2  14   4      751.15      859.02     36.04 o 
   3  14   4      322.01      318.80     26.51 o 
   4  14   4        1.12        2.16     16.33 o 
   5  14   4       12.26       21.21     19.73 o 
   6  14   4       78.41      114.86     22.06 o 
  -7  15   4       30.28        0.57     21.20 o 
  -6  15   4       16.01        7.52     20.95 o 
  -5  15   4        3.26       17.44     18.18 o 
  -4  15   4      387.56      368.31     28.76 o 
  -3  15   4       48.50        7.14     13.03 o 
  -2  15   4      139.86      140.76     15.93 o 
  -1  15   4       33.94       42.30     12.20 o 
   0  15   4      791.33      767.82     26.50 o 
   1  15   4      264.10      207.94     20.56 o 
   2  15   4       74.11      113.35     28.25 o 
   3  15   4       17.48        8.35     16.33 o 
   4  15   4      831.16      913.43     42.31 o 
   5  15   4      143.96      151.96     28.95 o 
   6  15   4        9.05       20.58     22.48 o 
  -6  16   4      144.24      118.66     24.42 o 
  -5  16   4       24.50       -9.14     18.60 o 
  -4  16   4      305.61      290.50     27.08 o 
  -3  16   4        1.19       -7.71     12.91 o 
  -2  16   4     1397.05     1402.59     39.79 o 
  -1  16   4      129.39      124.05     14.72 o 
   0  16   4       83.58       72.38     26.29 o 
   1  16   4      436.80      422.66     27.37 o 
   2  16   4     1428.70     1457.35     51.74 o 
   3  16   4       15.40       27.05     18.81 o 
   4  16   4       30.72       18.98     19.92 o 
   5  16   4       76.66       82.12     24.26 o 
   6  16   4       43.71       83.61     26.22 o 
  -6  17   4       53.74       46.75     24.57 o 
  -5  17   4        3.74       -8.99     20.61 o 
  -4  17   4      391.47      421.49     31.93 o 
  -3  17   4       51.95       46.43     18.51 o 
  -2  17   4      131.19      164.28     33.21 o 
  -1  17   4      296.80      277.17     43.00 o 
   0  17   4     1563.86     1558.65     50.49 o 
   1  17   4      189.87      143.54     23.07 o 
   2  17   4       45.04       67.14     20.29 o 
   3  17   4        0.99       -7.89     17.50 o 
   4  17   4      512.13      487.36     35.73 o 
   5  17   4       26.60       41.75     25.42 o 
  -5  18   4       71.17       44.44     23.68 o 
  -4  18   4       11.51       33.17     20.20 o 
  -3  18   4       12.99      -24.89     25.45 o 
  -2  18   4       64.67       45.11     18.40 o 
  -1  18   4      667.65      737.78     36.44 o 
   0  18   4        0.54       -9.07     16.84 o 
   1  18   4       34.02       40.98     18.99 o 
   2  18   4      581.01      591.41     53.21 o 
   3  18   4      147.52      123.62     34.26 o 
   4  18   4        1.50      -19.64     20.88 o 
   5  18   4        6.54       18.59     24.61 o 
  -4  19   4        1.88       -4.20     27.41 o 
  -3  19   4      345.48      397.57     42.09 o 
  -2  19   4        3.52      -17.84     17.84 o 
  -1  19   4        8.61      -17.70     17.70 o 
   0  19   4      113.43      109.83     21.54 o 
   1  19   4      908.78     1038.26     57.47 o 
   2  19   4       21.94       55.18     40.41 o 
   3  19   4      143.90      149.49     26.45 o 
   4  19   4       44.15       26.44     23.37 o 
  -4  20   4        4.96       19.30     31.60 o 
  -3  20   4        3.26        5.45     28.53 o 
  -2  20   4       52.52       38.04     29.51 o 
  -1  20   4      193.54      300.92     27.63 o 
   0  20   4        1.88       10.88     18.99 o 
   1  20   4       85.57       72.35     22.20 o 
   2  20   4        0.53       16.41     21.86 o 
   3  20   4      286.71      280.05     32.86 o 
  -3  21   4      257.40      218.15     38.46 o 
  -2  21   4      166.71      105.86     33.42 o 
  -1  21   4       74.65      117.57     44.47 o 
   0  21   4      121.84      139.51     24.85 o 
   1  21   4      212.81      215.75     33.28 o 
   2  21   4        0.73       26.13     23.00 o 
  -1  22   4      107.48       97.41     25.38 o 
   0  22   4      138.73      182.13     32.23 o 
  -9   0   5        0.93       51.32     38.46 o 
  -7   0   5       79.84      106.98     30.76 o 
  -5   0   5      596.11      645.01     26.53 o 
  -3   0   5     5415.04     5460.27    109.27 o 
  -1   0   5       27.02       26.98      6.99 o 
   1   0   5     4150.54     3919.58     64.21 o 
   3   0   5     1329.35     1341.07     54.40 o 
   5   0   5     1033.25     1043.21     55.52 o 
   7   0   5      191.03      268.07     39.85 o 
  -9   1   5       15.41       53.84     26.92 o 
  -8   1   5        1.05       -0.61     19.97 o 
  -7   1   5       37.29       14.99     17.50 o 
  -6   1   5       21.08       17.34     11.99 o 
  -5   1   5      521.51      506.14     17.11 o 
  -4   1   5       12.39       27.96      6.77 o 
  -3   1   5      956.39      882.59     16.33 o 
  -2   1   5      322.00      365.64     13.25 o 
  -1   1   5     8320.86     8232.00    114.88 o 
   0   1   5        1.43       -3.01      3.01 o 
   1   1   5     1172.27     1119.85     19.30 o 
   2   1   5      381.55      598.73     17.54 o 
   3   1   5     1458.37     1454.24     33.14 o 
   4   1   5      260.85      233.51     17.99 o 
   5   1   5      558.04      569.01     40.55 o 
   6   1   5       98.34      114.52     42.37 o 
   7   1   5       64.58       56.86     41.74 o 
   8   1   5        2.99       27.29     24.07 o 
  -9   2   5        6.48        5.73     34.82 o 
  -8   2   5      141.16      112.64     25.15 o 
  -7   2   5      271.37      281.10     39.02 o 
  -6   2   5      388.37      359.14     19.96 o 
  -5   2   5      105.24      108.19      9.77 o 
  -4   2   5      678.05      609.53     14.40 o 
  -3   2   5      923.02      973.94     17.63 o 
  -2   2   5      358.01      385.12      9.84 o 
  -1   2   5      564.84      533.97     10.95 o 
   0   2   5    14674.32    14996.22    173.50 o 
   1   2   5      316.71      288.25      9.38 o 
   2   2   5     1773.55     1975.98     38.26 o 
   3   2   5     4413.58     4493.92     79.32 o 
   4   2   5      322.51      288.22     17.31 o 
   5   2   5       27.41       33.08     14.18 o 
   6   2   5      128.84      120.82     19.52 o 
   7   2   5      167.04      174.69     35.80 o 
   8   2   5       85.96       99.79     25.12 o 
  -9   3   5        4.27       26.71     40.55 o 
  -8   3   5       70.94      138.44     38.60 o 
  -7   3   5        4.23       15.20     13.82 o 
  -6   3   5     2460.19     2169.42     50.42 o 
  -5   3   5      128.78      153.32      9.07 o 
  -4   3   5      544.35      554.80     13.71 o 
  -3   3   5     1201.17     1209.77     20.54 o 
  -2   3   5     1450.37     1385.07     29.53 o 
  -1   3   5     1149.42     1142.90     26.60 o 
   0   3   5       23.56       18.61      3.63 o 
   1   3   5      641.68      826.95     16.63 o 
   2   3   5     7461.21     7441.26    102.21 o 
   3   3   5      278.86      284.62     16.52 o 
   4   3   5        5.98       -0.73      9.25 o 
   5   3   5       19.25       11.60     13.38 o 
   6   3   5      294.00      323.76     26.25 o 
   7   3   5       17.13       22.82     18.46 o 
   8   3   5        0.59       19.15     37.20 o 
  -9   4   5        2.91       21.95     39.44 o 
  -8   4   5        7.51        2.52     33.28 o 
  -7   4   5       11.43       -3.18     17.97 o 
  -6   4   5     1035.27     1102.68     44.77 o 
  -5   4   5       45.11       31.19      7.45 o 
  -4   4   5      955.68      883.87     19.61 o 
  -3   4   5      170.38      158.79      6.79 o 
  -2   4   5      267.43      304.40     11.05 o 
  -1   4   5       37.14       46.50      3.80 o 
   0   4   5    13442.13    13754.77    161.55 o 
   1   4   5        0.42        5.91      4.10 o 
   2   4   5       21.61       34.33      5.97 o 
   3   4   5        3.08        4.56      7.13 o 
   4   4   5     2882.52     2924.41     59.00 o 
   5   4   5        0.98        5.25     11.05 o 
   6   4   5       55.55       66.28     18.41 o 
   7   4   5       17.01       -8.06     17.80 o 
   8   4   5       77.61      102.43     30.63 o 
  -9   5   5        0.64       61.67     39.71 o 
  -8   5   5        1.13      -25.59     30.35 o 
  -7   5   5       28.15      -13.15     27.13 o 
  -6   5   5      295.65      278.30     55.17 o 
  -5   5   5      571.14      507.23     19.88 o 
  -4   5   5      275.32      299.26     11.47 o 
  -3   5   5       18.35       18.67      4.10 o 
  -2   5   5     6828.92     6675.62     74.68 o 
  -1   5   5     3308.92     3488.60     45.73 o 
   0   5   5      935.85      929.28     15.73 o 
   1   5   5      163.06      250.52     15.40 o 
   2   5   5     4952.38     4717.23     67.72 o 
   3   5   5      774.50      721.72     22.05 o 
   4   5   5      367.58      390.68     18.67 o 
   5   5   5      185.23      174.61     16.05 o 
   6   5   5      750.12      792.79     30.71 o 
   7   5   5       15.67        7.88     18.74 o 
   8   5   5      227.05      255.30     48.11 o 
  -9   6   5        5.43      105.16     48.11 o 
  -8   6   5       19.64      -32.72     34.12 o 
  -7   6   5        2.06      -26.57     26.57 o 
  -6   6   5      165.92      215.06     28.04 o 
  -5   6   5        2.86        0.94     13.91 o 
  -4   6   5     1430.06     1401.44     31.03 o 
  -3   6   5      897.38      924.84     16.87 o 
  -2   6   5       47.33       52.45      4.51 o 
  -1   6   5     1514.92     1784.69     30.60 o 
   0   6   5     7749.50     7583.98     92.11 o 
   1   6   5     1399.48     1445.13     22.64 o 
   2   6   5        4.09        0.79      4.66 o 
   3   6   5      697.67      616.54     28.71 o 
   4   6   5     1171.81     1262.03     33.69 o 
   5   6   5      103.36      120.14     15.24 o 
   6   6   5     1460.48     1469.55     60.94 o 
   7   6   5      207.13      230.33     26.58 o 
   8   6   5        1.07       23.45     25.38 o 
  -8   7   5       27.99       -1.12     36.36 o 
  -7   7   5        1.58       40.13     32.72 o 
  -6   7   5       27.71       23.34     20.98 o 
  -5   7   5      667.41      687.07     29.43 o 
  -4   7   5        0.51       -1.45      7.36 o 
  -3   7   5      302.77      295.94     17.82 o 
  -2   7   5      453.05      534.96     17.07 o 
  -1   7   5     1688.98     1614.20     46.67 o 
   0   7   5      281.52      356.05     10.01 o 
   1   7   5     1952.82     1836.37     27.49 o 
   2   7   5     1641.23     1601.76     28.46 o 
   3   7   5      151.13      153.59     12.01 o 
   4   7   5      105.15      120.06     18.57 o 
   5   7   5     1552.61     1466.44     65.34 o 
   6   7   5       36.74       48.88     15.60 o 
   7   7   5       12.74       22.10     16.25 o 
   8   7   5       13.75       32.54     23.97 o 
  -8   8   5       39.89       55.24     44.05 o 
  -7   8   5      233.45      259.85     26.34 o 
  -6   8   5       43.34       50.16     15.78 o 
  -5   8   5        1.35        4.28     18.18 o 
  -4   8   5        2.07       -4.51     10.21 o 
  -3   8   5     2726.06     2598.39     61.86 o 
  -2   8   5       58.42       45.62      7.75 o 
  -1   8   5      168.30      137.09      9.88 o 
   0   8   5      132.09      158.62      7.08 o 
   1   8   5     4333.99     4267.91     55.73 o 
   2   8   5      171.15      166.04     10.71 o 
   3   8   5     1341.93     1292.21     32.08 o 
   4   8   5      404.11      426.22     19.64 o 
   5   8   5      621.52      621.22     25.97 o 
   6   8   5      181.42      179.70     18.95 o 
   7   8   5      122.88       94.09     38.82 o 
   8   8   5        5.32      -12.89     41.11 o 
  -8   9   5        5.76      -12.17     37.20 o 
  -7   9   5       22.40        9.31     26.01 o 
  -6   9   5       25.21      -10.17     15.13 o 
  -5   9   5      586.31      571.34     29.66 o 
  -4   9   5      237.76      222.47     18.44 o 
  -3   9   5      123.06      122.44     10.85 o 
  -2   9   5      434.31      435.10     28.42 o 
  -1   9   5     2678.46     2740.84     75.87 o 
   0   9   5        3.39        4.20      5.64 o 
   1   9   5      313.14      323.13     10.41 o 
   2   9   5      838.14      770.85     19.16 o 
   3   9   5      430.84      439.23     16.25 o 
   4   9   5     2564.40     2388.86     91.75 o 
   5   9   5      264.85      296.50     26.85 o 
   6   9   5       54.76       53.20     15.16 o 
   7   9   5      164.71      156.89     21.23 o 
  -8  10   5        0.61      -14.12     40.13 o 
  -7  10   5        4.01       -0.71     18.28 o 
  -6  10   5       44.64       66.40     18.27 o 
  -5  10   5      435.44      397.09     40.48 o 
  -4  10   5      670.23      617.93     29.19 o 
  -3  10   5      419.83      453.53     50.06 o 
  -2  10   5       17.95       31.37      8.84 o 
  -1  10   5     1206.27     1154.13     29.08 o 
   0  10   5     4068.18     4063.04     61.93 o 
   1  10   5      169.17      182.19     10.32 o 
   2  10   5       10.50       16.73      6.91 o 
   3  10   5      200.94      198.21     12.15 o 
   4  10   5     2316.93     2196.34     42.49 o 
   5  10   5      238.97      262.40     29.35 o 
   6  10   5       96.39      109.07     19.38 o 
   7  10   5      219.28      225.82     23.39 o 
  -8  11   5       26.45       -7.27     42.09 o 
  -7  11   5        3.51        2.29     20.63 o 
  -6  11   5      106.62      122.74     21.95 o 
  -5  11   5       13.70       20.36     15.08 o 
  -4  11   5     1710.58     1766.36     53.92 o 
  -3  11   5      322.15      315.47     22.04 o 
  -2  11   5     2419.70     2299.40    154.26 o 
  -1  11   5       38.35       37.88     17.08 o 
   0  11   5      154.85      173.32     12.56 o 
   1  11   5       39.39       42.24      8.21 o 
   2  11   5     2167.05     2003.02     43.02 o 
   3  11   5      330.37      319.42     14.51 o 
   4  11   5       12.71       13.14      9.80 o 
   5  11   5        3.71        3.48     10.70 o 
   6  11   5      383.79      364.69     20.99 o 
   7  11   5       20.25       45.95     21.11 o 
  -7  12   5        1.97        3.99     31.04 o 
  -6  12   5       44.80       48.57     19.13 o 
  -5  12   5       83.84       96.96     50.55 o 
  -4  12   5     1347.05     1341.59     46.60 o 
  -3  12   5       15.21        8.44     14.51 o 
  -2  12   5      384.29      379.60     42.17 o 
  -1  12   5       20.85       17.26      9.38 o 
   0  12   5     3148.33     3044.63     59.15 o 
   1  12   5       27.08       40.91      8.40 o 
   2  12   5        1.64       -0.34      9.39 o 
   3  12   5      542.37      557.58     21.82 o 
   4  12   5      786.45      817.82     24.31 o 
   5  12   5        1.80        5.92     11.24 o 
   6  12   5      114.54      111.84     28.07 o 
   7  12   5        0.57        5.72     19.73 o 
  -7  13   5        0.19        1.94     21.44 o 
  -6  13   5      198.58      244.02     26.82 o 
  -5  13   5       94.94      100.10     20.33 o 
  -4  13   5        4.62       17.15     16.57 o 
  -3  13   5      124.49      141.06     33.56 o 
  -2  13   5      430.73      396.19     19.99 o 
  -1  13   5      193.31      187.44     15.02 o 
   0  13   5       87.66      102.92     14.24 o 
   1  13   5       14.31       17.35      9.99 o 
   2  13   5     1942.77     1824.44     42.44 o 
   3  13   5        6.78       15.54     11.47 o 
   4  13   5      233.44      205.81     25.38 o 
   5  13   5       21.87       -6.13     18.24 o 
   6  13   5      224.46      253.20     24.72 o 
  -7  14   5       34.39       -0.18     20.57 o 
  -6  14   5        6.59       -3.52     19.12 o 
  -5  14   5      310.31      275.15     26.78 o 
  -4  14   5      259.50      278.04     26.10 o 
  -3  14   5       24.22       25.10     21.12 o 
  -2  14   5      148.98      128.06     14.77 o 
  -1  14   5      324.58      307.07     18.49 o 
   0  14   5     1648.98     1690.01     50.19 o 
   1  14   5      385.36      412.59     28.06 o 
   2  14   5        0.40       -3.77     11.34 o 
   3  14   5      297.60      293.92     25.44 o 
   4  14   5       45.34       74.15     20.86 o 
   5  14   5       62.92       75.35     34.40 o 
   6  14   5        4.30        6.40     23.14 o 
  -6  15   5       47.54       39.05     22.61 o 
  -5  15   5      216.27      233.58     27.15 o 
  -4  15   5        0.93        5.74     16.97 o 
  -3  15   5      327.76      312.97     25.21 o 
  -2  15   5      343.72      319.75     20.32 o 
  -1  15   5      762.89      852.67     55.29 o 
   0  15   5      585.41      538.74     26.26 o 
   1  15   5      544.40      593.42     32.35 o 
   2  15   5      259.56      281.75     31.46 o 
   3  15   5      231.12      218.64     24.62 o 
   4  15   5       58.76       54.45     28.53 o 
   5  15   5       83.41      104.37     25.32 o 
   6  15   5        2.37      -22.21     22.21 o 
  -6  16   5       20.31        8.05     27.20 o 
  -5  16   5        0.46       -8.71     20.50 o 
  -4  16   5        0.20       22.15     24.82 o 
  -3  16   5     1011.37      942.41     81.95 o 
  -2  16   5       83.89       73.31     18.62 o 
  -1  16   5      351.01      369.09     21.43 o 
   0  16   5       40.43       43.58     16.33 o 
   1  16   5      904.71      954.64     49.71 o 
   2  16   5       25.32       16.42     17.54 o 
   3  16   5      192.88      220.89     25.59 o 
   4  16   5       18.17        7.27     20.54 o 
   5  16   5      224.99      254.87     34.96 o 
  -5  17   5      129.37      114.51     25.32 o 
  -4  17   5       14.48      -12.62     27.83 o 
  -3  17   5      194.91      207.19     24.42 o 
  -2  17   5      562.91      536.33     31.88 o 
  -1  17   5     1701.36     1785.21     55.27 o 
   0  17   5       13.66       14.01     16.60 o 
   1  17   5      416.90      460.99     29.89 o 
   2  17   5       85.35       47.00     35.38 o 
   3  17   5       76.65       95.38     22.88 o 
   4  17   5       52.81      -23.05     59.29 o 
   5  17   5      391.28      433.42     36.85 o 
  -5  18   5       18.14       28.22     22.40 o 
  -4  18   5       53.94       50.66     22.15 o 
  -3  18   5       78.05       97.29     22.50 o 
  -2  18   5       45.01       56.64     27.27 o 
  -1  18   5       10.13       11.46     17.72 o 
   0  18   5      425.08      434.71     29.92 o 
   1  18   5      129.30      135.48     22.68 o 
   2  18   5       46.61       38.36     21.00 o 
   3  18   5      139.57      109.34     25.03 o 
   4  18   5      148.73      163.59     28.99 o 
  -4  19   5       62.49       45.45     32.16 o 
  -3  19   5       90.56      115.79     31.60 o 
  -2  19   5      495.22      495.59     47.13 o 
  -1  19   5       21.34       -7.55     26.71 o 
   0  19   5       16.26       31.42     18.61 o 
   1  19   5       65.37       62.65     22.23 o 
   2  19   5      796.46      781.36     43.86 o 
   3  19   5        6.16       11.85     23.92 o 
   4  19   5       10.07      -37.27     37.27 o 
  -3  20   5        0.20       -4.06     26.99 o 
  -2  20   5        9.31       22.37     29.23 o 
  -1  20   5       34.76        2.52     29.37 o 
   0  20   5      318.66      362.89     30.36 o 
   1  20   5      145.63      152.84     24.96 o 
   2  20   5       25.98       40.34     22.98 o 
   3  20   5        3.68        8.15     33.56 o 
  -2  21   5      407.57      409.87     47.83 o 
  -1  21   5       49.65       13.98     31.32 o 
   0  21   5       22.84       33.84     20.86 o 
   1  21   5      177.42      189.44     27.04 o 
   2  21   5      377.62      521.62     44.61 o 
  -8   0   6       22.48       24.89     31.04 o 
  -6   0   6       24.41       29.78     14.35 o 
  -4   0   6      604.72      576.48     24.24 o 
  -2   0   6     6344.12     6036.15    120.00 o 
   0   0   6     1258.07     1337.87     28.09 o 
   2   0   6     2691.74     2331.84     77.61 o 
   4   0   6     2152.97     2328.76     86.14 o 
   6   0   6      218.05      257.59     34.54 o 
   8   0   6      365.75      361.35     49.78 o 
  -9   1   6        4.28        5.69     23.71 o 
  -8   1   6       57.99      121.66     25.70 o 
  -7   1   6       34.81       60.57     18.83 o 
  -6   1   6        6.36        0.62      9.06 o 
  -5   1   6        3.28        1.16      7.50 o 
  -4   1   6      721.80      691.22     15.45 o 
  -3   1   6      217.93      221.42      8.54 o 
  -2   1   6      299.97      300.06     12.55 o 
  -1   1   6      170.44      171.62      7.36 o 
   0   1   6     3069.07     3076.61     40.54 o 
   1   1   6      201.27      233.75      9.38 o 
   2   1   6       92.06      154.08     10.06 o 
   3   1   6      760.69      694.21     33.49 o 
   4   1   6      867.19      769.19     46.92 o 
   5   1   6      148.63      194.09     19.97 o 
   6   1   6      310.97      309.99     25.71 o 
   7   1   6      146.13      178.67     25.80 o 
   8   1   6      223.24      256.36     76.35 o 
  -9   2   6       19.40       49.50     39.85 o 
  -8   2   6       25.08       32.75     26.36 o 
  -7   2   6        0.23      -15.19     15.19 o 
  -6   2   6      780.23      713.31     41.66 o 
  -5   2   6      318.91      315.79     20.23 o 
  -4   2   6      364.37      405.08     12.41 o 
  -3   2   6      162.32      168.28      8.01 o 
  -2   2   6     3151.98     3167.66     42.67 o 
  -1   2   6     1833.68     1636.54     38.78 o 
   0   2   6     6078.21     6449.06     78.75 o 
   1   2   6     1331.21     1286.49     23.41 o 
   2   2   6     2286.32     2127.69     35.54 o 
   3   2   6     1076.65     1071.46     28.34 o 
   4   2   6       84.79       70.36     13.96 o 
   5   2   6      362.20      378.48     45.45 o 
   6   2   6      214.97      225.38     44.19 o 
   7   2   6        0.58       11.10     19.00 o 
   8   2   6        0.64       -2.04     33.14 o 
  -9   3   6        9.47       97.33     41.11 o 
  -8   3   6       25.84      -30.21     30.21 o 
  -7   3   6       59.39       55.79     15.48 o 
  -6   3   6        0.52      -10.86     10.86 o 
  -5   3   6      459.49      424.28     30.07 o 
  -4   3   6      117.42       99.66      7.91 o 
  -3   3   6     4058.83     3847.46     51.44 o 
  -2   3   6       24.26       14.55      6.73 o 
  -1   3   6      685.44      582.85     20.61 o 
   0   3   6    12176.69    13176.38    154.46 o 
   1   3   6     1689.10     1756.16     29.54 o 
   2   3   6     1508.86     1435.13     36.48 o 
   3   3   6     2049.94     2021.88     43.10 o 
   4   3   6      530.90      589.27     24.49 o 
   5   3   6      302.92      255.78     26.15 o 
   6   3   6       63.21       92.13     19.77 o 
   7   3   6       57.08       59.86     23.98 o 
   8   3   6       23.00       25.58     22.69 o 
  -9   4   6       31.08      111.59     45.17 o 
  -8   4   6      170.99      176.90     42.65 o 
  -7   4   6        1.78        2.32     18.60 o 
  -6   4   6       86.68       94.92     18.75 o 
  -5   4   6      776.84      782.79     18.38 o 
  -4   4   6       56.34       63.25      6.72 o 
  -3   4   6     2646.89     2513.55     36.63 o 
  -2   4   6      141.21      178.37      8.30 o 
  -1   4   6     1920.77     1943.75     38.21 o 
   0   4   6     1312.23     1343.94     24.01 o 
   1   4   6     6150.60     6173.68     85.89 o 
   2   4   6       58.61       81.49      7.26 o 
   3   4   6       37.00       38.60      9.04 o 
   4   4   6      276.31      242.49     16.17 o 
   5   4   6     1218.90     1257.79     36.52 o 
   6   4   6       81.77       80.84     19.62 o 
   7   4   6       28.50       47.77     20.56 o 
   8   4   6        3.54        9.62     21.45 o 
  -9   5   6        4.67       21.54     42.93 o 
  -8   5   6      277.88      202.07     46.43 o 
  -7   5   6       11.55       18.09     18.58 o 
  -6   5   6       16.16       25.06     29.09 o 
  -5   5   6      230.01      211.81     14.73 o 
  -4   5   6      130.30      126.06      8.10 o 
  -3   5   6     1595.84     1518.11     25.38 o 
  -2   5   6     2746.19     3048.77     43.46 o 
  -1   5   6      325.60      297.65      8.63 o 
   0   5   6     3565.24     3718.25     48.48 o 
   1   5   6     1294.83     1162.11     22.35 o 
   2   5   6      217.94      222.74     10.04 o 
   3   5   6     2960.14     3027.17     66.43 o 
   4   5   6      316.32      263.99     16.56 o 
   5   5   6        1.97        2.26     11.98 o 
   6   5   6       17.48        9.62     16.85 o 
   7   5   6      175.78      162.34     24.26 o 
   8   5   6        2.77      -15.31     22.03 o 
  -8   6   6      132.21      136.64     26.26 o 
  -7   6   6        1.36      -10.59     19.04 o 
  -6   6   6       62.02       90.62     32.30 o 
  -5   6   6      465.78      436.27     23.75 o 
  -4   6   6       49.93       54.32      8.95 o 
  -3   6   6      751.51      774.65     19.75 o 
  -2   6   6     5742.07     6108.12     76.98 o 
  -1   6   6      765.12      783.83     15.55 o 
   0   6   6     1253.72     1322.29     21.35 o 
   1   6   6      337.01      278.39     13.16 o 
   2   6   6     1963.02     1920.14     33.33 o 
   3   6   6      619.14      585.22     20.65 o 
   4   6   6      240.55      253.60     16.72 o 
   5   6   6        9.90       10.59     12.38 o 
   6   6   6      649.38      638.65     29.14 o 
   7   6   6        7.72       -1.49     19.33 o 
   8   6   6        5.18        1.25     21.56 o 
  -8   7   6       18.13       41.32     24.26 o 
  -7   7   6        3.71      -12.45     32.86 o 
  -6   7   6        0.70       10.63     26.57 o 
  -5   7   6      145.87      148.86     16.93 o 
  -4   7   6     1066.72     1000.80     26.40 o 
  -3   7   6        8.85        6.92      7.54 o 
  -2   7   6      314.69      339.92     20.72 o 
  -1   7   6       76.23       84.35     10.84 o 
   0   7   6     2542.25     2451.24     34.81 o 
   1   7   6      178.39      148.36      7.47 o 
   2   7   6     2256.96     2075.58     35.58 o 
   3   7   6      585.28      604.35     21.68 o 
   4   7   6       15.18       18.92     10.99 o 
   5   7   6      487.37      505.77     24.19 o 
   6   7   6     1609.82     1671.22     46.47 o 
   7   7   6        3.88        6.17     19.72 o 
  -8   8   6       19.09      -33.00     34.68 o 
  -7   8   6       75.75      101.66     41.25 o 
  -6   8   6      368.01      403.30     49.64 o 
  -5   8   6       13.91       -7.63     14.68 o 
  -4   8   6       67.17       71.04     13.64 o 
  -3   8   6      100.17      110.11     27.55 o 
  -2   8   6     2561.68     2410.32     49.08 o 
  -1   8   6      166.21      203.94     10.45 o 
   0   8   6      238.87      265.47     10.97 o 
   1   8   6       16.38       10.17      5.11 o 
   2   8   6     5973.59     5746.80     74.09 o 
   3   8   6        5.51        8.57      8.87 o 
   4   8   6     2248.26     2212.18     49.68 o 
   5   8   6       78.88       96.93     15.52 o 
   6   8   6        4.09        0.83     22.28 o 
   7   8   6        0.60       -9.17     16.56 o 
  -8   9   6       19.62        4.06     41.95 o 
  -7   9   6      123.86      132.99     45.73 o 
  -6   9   6      330.14      352.51     27.07 o 
  -5   9   6       12.13       -7.99     13.65 o 
  -4   9   6     2572.85     2658.35     69.16 o 
  -3   9   6      117.05      142.74     17.90 o 
  -2   9   6      595.00      590.80     26.38 o 
  -1   9   6       31.11       27.12      7.30 o 
   0   9   6     3228.15     3130.31     49.58 o 
   1   9   6      105.09      129.69      9.09 o 
   2   9   6        5.09        9.85      6.88 o 
   3   9   6     1541.12     1401.58     30.11 o 
   4   9   6     1280.02     1362.42     44.08 o 
   5   9   6      114.24       95.86     15.18 o 
   6   9   6      125.05      143.00     18.93 o 
   7   9   6        2.04      -16.06     16.31 o 
  -8  10   6        0.45      -30.07     39.44 o 
  -7  10   6        7.10      -20.14     37.48 o 
  -6  10   6      162.44      187.40     23.27 o 
  -5  10   6      308.72      226.31     21.92 o 
  -4  10   6        7.78       17.27     13.63 o 
  -3  10   6       44.74       41.12     14.07 o 
  -2  10   6      696.28      626.86     27.93 o 
  -1  10   6     1461.80     1444.56     29.71 o 
   0  10   6      630.82      677.40     18.49 o 
   1  10   6      559.70      490.31     15.94 o 
   2  10   6     2113.48     2022.30     43.41 o 
   3  10   6     2441.71     2374.01     43.32 o 
   4  10   6     1025.38      962.99     29.79 o 
   5  10   6      179.37      174.23     17.65 o 
   6  10   6       41.62       48.70     16.46 o 
   7  10   6      106.33       99.38     28.29 o 
  -7  11   6      124.87      113.13     43.63 o 
  -6  11   6       48.80       51.34     19.29 o 
  -5  11   6      329.29      343.20     37.76 o 
  -4  11   6       42.52       48.26     16.70 o 
  -3  11   6     1630.74     1599.25     49.88 o 
  -2  11   6       79.77       85.56     15.52 o 
  -1  11   6      714.10      741.67     28.40 o 
   0  11   6     1130.54     1146.48     47.70 o 
   1  11   6      184.81      235.41     23.58 o 
   2  11   6        1.53       17.88     15.52 o 
   3  11   6       91.60       85.72     12.72 o 
   4  11   6        2.83        4.51      9.93 o 
   5  11   6       21.55       18.03     12.45 o 
   6  11   6        1.30       12.03     13.53 o 
   7  11   6      278.84      263.84     35.85 o 
  -7  12   6       56.23        8.39     40.55 o 
  -6  12   6        2.49      -20.91     20.91 o 
  -5  12   6      283.29      256.77     50.27 o 
  -4  12   6        0.58       -5.43     15.85 o 
  -3  12   6      440.59      382.59     34.05 o 
  -2  12   6       36.15       56.99     16.00 o 
  -1  12   6      917.63     1012.70     50.16 o 
   0  12   6       36.06       33.80      9.16 o 
   1  12   6     1661.40     1603.49     37.81 o 
   2  12   6      798.80      776.06     27.44 o 
   3  12   6       26.68       40.63     12.13 o 
   4  12   6      145.20      134.55     15.95 o 
   5  12   6      218.79      243.12     17.19 o 
   6  12   6       10.74       11.06     17.53 o 
  -7  13   6       34.01       71.18     43.77 o 
  -6  13   6       90.44       68.96     21.06 o 
  -5  13   6        2.69       11.88     25.38 o 
  -4  13   6      422.86      421.67     29.12 o 
  -3  13   6      812.47      778.98     39.57 o 
  -2  13   6      147.38      134.71     20.77 o 
  -1  13   6      133.06      151.42     19.64 o 
   0  13   6      470.41      501.13     18.54 o 
   1  13   6       16.77       11.62     12.59 o 
   2  13   6        4.23       10.63     10.95 o 
   3  13   6      510.86      549.00     30.62 o 
   4  13   6       20.77       38.91     13.85 o 
   5  13   6       43.41       55.12     37.06 o 
   6  13   6        2.71       33.60     23.61 o 
  -7  14   6        2.94      -24.33     40.97 o 
  -6  14   6       15.01       29.90     21.08 o 
  -5  14   6      299.53      402.03     66.28 o 
  -4  14   6       18.42       59.80     18.95 o 
  -3  14   6      481.37      476.82     41.18 o 
  -2  14   6      437.29      432.12     27.01 o 
  -1  14   6       74.29       39.34     17.55 o 
   0  14   6        0.89       -9.01      9.01 o 
   1  14   6      741.47      762.40     35.34 o 
   2  14   6      844.12      814.68     28.59 o 
   3  14   6      703.51      676.61     27.10 o 
   4  14   6       46.47       39.50     22.02 o 
   5  14   6      134.50      127.15     25.40 o 
   6  14   6       63.10       20.62     25.94 o 
  -6  15   6        2.34       21.97     21.89 o 
  -5  15   6       77.38       94.22     22.93 o 
  -4  15   6      450.12      418.94     31.21 o 
  -3  15   6      130.03      134.10     24.61 o 
  -2  15   6        6.25        7.23     39.71 o 
  -1  15   6       99.86       97.83     18.97 o 
   0  15   6     1256.37     1344.55     32.01 o 
   1  15   6       66.90       40.17     13.39 o 
   2  15   6      456.34      473.26     23.52 o 
   3  15   6      470.25      478.24     44.33 o 
   4  15   6      394.84      385.93     31.19 o 
   5  15   6        2.61      -18.15     23.91 o 
  -6  16   6      102.75       71.22     25.27 o 
  -5  16   6        4.53        3.05     20.35 o 
  -4  16   6        2.15        5.99     19.76 o 
  -3  16   6       96.96       87.70     20.94 o 
  -2  16   6      677.58      678.23     34.27 o 
  -1  16   6       26.95       18.53     17.84 o 
   0  16   6       67.03       88.37     26.66 o 
   1  16   6        2.46        7.79     16.25 o 
   2  16   6      358.74      366.11     28.16 o 
   3  16   6      144.73      124.12     23.18 o 
   4  16   6       34.84       15.00     21.16 o 
   5  16   6        2.29       15.89     22.51 o 
  -5  17   6        2.26       -9.61     21.04 o 
  -4  17   6      272.54      268.28     30.69 o 
  -3  17   6      121.87      116.48     23.15 o 
  -2  17   6      209.67      218.09     24.75 o 
  -1  17   6       68.65       71.82     20.08 o 
   0  17   6     1038.93     1020.46     42.35 o 
   1  17   6      239.39      224.30     25.25 o 
   2  17   6      192.46      189.13     25.63 o 
   3  17   6       29.63        1.50     19.35 o 
   4  17   6       25.48       24.43     23.81 o 
  -5  18   6       77.60       87.09     25.26 o 
  -4  18   6        4.98        2.93     19.97 o 
  -3  18   6       77.36       67.75     36.01 o 
  -2  18   6      252.21      255.63     36.92 o 
  -1  18   6      438.83      431.13     44.61 o 
   0  18   6      166.71      149.91     37.20 o 
   1  18   6       72.73       95.20     21.76 o 
   2  18   6      258.65      315.19     30.80 o 
   3  18   6      105.68       85.70     37.20 o 
   4  18   6       89.67      108.20     27.55 o 
  -4  19   6       12.97       39.22     22.76 o 
  -3  19   6      424.28      303.87     39.85 o 
  -2  19   6       58.20       33.28     28.67 o 
  -1  19   6      563.12      599.92     53.14 o 
   0  19   6       68.08      101.38     36.78 o 
   1  19   6       68.50       22.65     21.22 o 
   2  19   6       40.22       11.20     22.75 o 
   3  19   6      251.76      306.10     32.52 o 
  -3  20   6        5.39       26.01     29.51 o 
  -2  20   6        0.04      -18.46     31.18 o 
  -1  20   6      233.25      250.03     40.27 o 
   0  20   6        1.04       13.98     31.74 o 
   1  20   6      352.38      402.14     33.70 o 
   2  20   6       26.47       19.93     23.12 o 
  -1  21   6      174.52      226.26     41.39 o 
   0  21   6       29.83       90.20     36.22 o 
   1  21   6        3.45      -16.50     35.66 o 
  -9   0   7        0.25       32.02     39.30 o 
  -7   0   7      346.61      369.46     44.33 o 
  -5   0   7      568.20      546.82     27.32 o 
  -3   0   7     2394.69     2262.53     55.93 o 
  -1   0   7     2459.23     2333.58     46.69 o 
   1   0   7     1517.43     1498.32     38.21 o 
   3   0   7     2304.35     2309.75     82.51 o 
   5   0   7       24.50       53.84     23.63 o 
   7   0   7       23.49       21.26     29.65 o 
  -9   1   7        2.20       68.94     40.83 o 
  -8   1   7       12.43      -12.28     20.78 o 
  -7   1   7        9.58       16.45     18.14 o 
  -6   1   7        3.89        3.99      9.70 o 
  -5   1   7      389.37      378.61     20.81 o 
  -4   1   7        2.18        5.85      6.83 o 
  -3   1   7     1001.92      895.32     21.63 o 
  -2   1   7      632.19      657.41     13.75 o 
  -1   1   7      704.00      729.72     45.23 o 
   0   1   7      335.77      425.40     11.14 o 
   1   1   7     8166.90     7940.06     96.76 o 
   2   1   7      110.27      104.95      8.16 o 
   3   1   7      201.37      188.27     16.50 o 
   4   1   7      364.57      290.93     21.06 o 
   5   1   7      801.17      839.78    122.36 o 
   6   1   7       88.53       93.11     20.06 o 
   7   1   7        2.24       18.68     20.02 o 
   8   1   7      107.95      115.01     26.19 o 
  -9   2   7       26.48       36.64     37.90 o 
  -8   2   7       22.86       12.31     31.04 o 
  -7   2   7        7.16       23.66     14.02 o 
  -6   2   7        9.70       14.24      9.65 o 
  -5   2   7      445.38      451.97     17.64 o 
  -4   2   7      178.80      162.55     10.99 o 
  -3   2   7      291.68      312.75     13.06 o 
  -2   2   7     1796.36     1824.53     39.17 o 
  -1   2   7      609.95      549.69     15.66 o 
   0   2   7      742.11      633.24     13.84 o 
   1   2   7      282.35      314.51     11.42 o 
   2   2   7      357.73      324.60     12.59 o 
   3   2   7     1042.16      976.43     27.67 o 
   4   2   7      133.85      138.27     17.42 o 
   5   2   7        3.38       -1.03     14.09 o 
   6   2   7      330.02      336.28     27.12 o 
   7   2   7       65.71      100.01     23.58 o 
   8   2   7       15.77       14.71     23.41 o 
  -8   3   7      106.63       62.37     35.80 o 
  -7   3   7        6.88        1.40     18.31 o 
  -6   3   7      238.51      270.33     27.91 o 
  -5   3   7       14.47       34.02      8.80 o 
  -4   3   7      111.33      109.98      9.91 o 
  -3   3   7      260.96      292.29     10.98 o 
  -2   3   7     3072.65     3185.26     44.18 o 
  -1   3   7      182.98      167.63     10.35 o 
   0   3   7      760.08      785.34     15.91 o 
   1   3   7      236.13      277.10     10.96 o 
   2   3   7     1868.50     1835.59     33.85 o 
   3   3   7      229.20      267.43     22.33 o 
   4   3   7      664.31      633.41     24.45 o 
   5   3   7      229.50      219.04     21.63 o 
   6   3   7      452.06      440.60     53.07 o 
   7   3   7        8.66        1.35     19.18 o 
   8   3   7       93.82      112.57     27.31 o 
  -8   4   7      273.47      234.23     47.83 o 
  -7   4   7        4.87       13.95     28.88 o 
  -6   4   7       25.65       14.07     17.43 o 
  -5   4   7       99.74       82.29     10.31 o 
  -4   4   7     1749.79     1698.57     35.28 o 
  -3   4   7        8.05       -2.47      4.99 o 
  -2   4   7     3626.19     3700.93     65.00 o 
  -1   4   7       41.39       42.68      5.71 o 
   0   4   7     5303.51     5136.13     73.55 o 
   1   4   7       12.36       23.35      5.83 o 
   2   4   7     1360.75     1382.58     27.09 o 
   3   4   7      121.36       93.53     11.48 o 
   4   4   7     3109.01     3145.50     64.23 o 
   5   4   7       35.94       43.98     13.40 o 
   6   4   7      256.12      339.97     48.38 o 
   7   4   7       31.59       39.98     21.45 o 
  -8   5   7       21.91        5.81     22.86 o 
  -7   5   7       58.73       21.81     20.81 o 
  -6   5   7      293.52      339.23     32.65 o 
  -5   5   7      186.23      220.85     15.68 o 
  -4   5   7      525.87      507.36     20.77 o 
  -3   5   7      674.44      756.32     17.11 o 
  -2   5   7     3099.11     3174.99     56.69 o 
  -1   5   7     1146.92     1106.15     27.16 o 
   0   5   7     1368.16     1260.62     23.05 o 
   1   5   7       11.95       22.44     19.23 o 
   2   5   7     1059.31     1030.00     22.34 o 
   3   5   7      114.77      113.12     12.31 o 
   4   5   7     4295.44     4383.09     83.00 o 
   5   5   7       72.03       85.99     15.21 o 
   6   5   7       40.74       40.10     19.08 o 
   7   5   7       23.46       14.66     20.94 o 
  -8   6   7       44.04       15.09     25.06 o 
  -7   6   7      111.36      132.66     26.00 o 
  -6   6   7       18.81       44.09     20.91 o 
  -5   6   7      196.79      175.57     31.11 o 
  -4   6   7      410.85      389.23     19.05 o 
  -3   6   7       88.87       80.62     13.81 o 
  -2   6   7      215.88      213.53     13.44 o 
  -1   6   7     1458.83     1494.78     30.20 o 
   0   6   7     2352.48     2365.76     34.15 o 
   1   6   7      175.95      175.18      9.26 o 
   2   6   7      887.76      915.78     21.31 o 
   3   6   7     1934.12     1833.62     41.64 o 
   4   6   7      859.01      860.94     28.85 o 
   5   6   7      264.47      262.21     19.97 o 
   6   6   7       19.62       30.65     15.80 o 
   7   6   7       30.03        5.55     20.75 o 
  -8   7   7       15.74       30.68     26.75 o 
  -7   7   7       42.74       40.01     44.96 o 
  -6   7   7       32.81       26.29     19.69 o 
  -5   7   7      175.61      195.82     24.48 o 
  -4   7   7       90.08       92.35     10.24 o 
  -3   7   7      376.06      356.24     14.62 o 
  -2   7   7      558.03      560.09     20.23 o 
  -1   7   7      270.43      296.87     14.67 o 
   0   7   7      968.67      939.75     18.09 o 
   1   7   7     2421.37     2300.35     35.89 o 
   2   7   7       20.29       21.25      7.05 o 
   3   7   7       13.32        7.25      9.14 o 
   4   7   7       58.22       65.44     17.30 o 
   5   7   7      114.19      129.25     16.77 o 
   6   7   7      223.91      219.58     20.82 o 
   7   7   7        4.51       -6.62     20.59 o 
  -8   8   7       26.07       42.94     25.61 o 
  -7   8   7      126.10      109.08     27.07 o 
  -6   8   7       40.44       35.16     28.60 o 
  -5   8   7      155.76      158.57     24.20 o 
  -4   8   7        8.84       -0.83      8.34 o 
  -3   8   7     1106.32     1137.01     31.84 o 
  -2   8   7      113.43      126.71     12.52 o 
  -1   8   7     2137.17     2160.13     44.80 o 
   0   8   7      130.27      127.73      9.20 o 
   1   8   7      180.98      181.34      8.83 o 
   2   8   7      695.42      701.85     16.83 o 
   3   8   7     1346.80     1327.23     41.60 o 
   4   8   7      357.42      360.33     20.07 o 
   5   8   7     1158.60     1073.12     35.01 o 
   6   8   7       24.07       20.66     15.81 o 
   7   8   7       46.61       45.01     20.08 o 
  -8   9   7        2.56       25.15     39.09 o 
  -7   9   7      153.80      136.89     40.48 o 
  -6   9   7      123.57      144.73     40.69 o 
  -5   9   7      378.44      418.54     48.80 o 
  -4   9   7        0.71       -1.72     11.15 o 
  -3   9   7      873.92      816.76     27.67 o 
  -2   9   7      336.74      343.00     17.80 o 
  -1   9   7      670.82      811.07     30.95 o 
   0   9   7      649.03      648.61     18.13 o 
   1   9   7     3179.32     2951.51     48.03 o 
   2   9   7     1028.11     1024.14     24.07 o 
   3   9   7      108.67      103.50     12.98 o 
   4   9   7      117.07      103.54     14.64 o 
   5   9   7      539.35      488.88     25.30 o 
   6   9   7       24.12       29.89     16.06 o 
   7   9   7       29.91       16.92     18.90 o 
  -7  10   7       57.98       18.18     39.02 o 
  -6  10   7       12.18       22.79     35.24 o 
  -5  10   7      193.45      237.69     32.65 o 
  -4  10   7      242.89      268.49     23.00 o 
  -3  10   7       12.00        3.84     10.92 o 
  -2  10   7      277.38      318.38     18.93 o 
  -1  10   7      246.35      260.05     16.18 o 
   0  10   7     2610.22     2432.23     42.19 o 
   1  10   7       43.83       35.47      8.41 o 
   2  10   7     4050.98     3862.60     72.04 o 
   3  10   7     1299.24     1261.94     28.96 o 
   4  10   7      113.94      118.07     12.97 o 
   5  10   7       96.42       88.99     15.85 o 
   6  10   7       34.15       16.11     16.53 o 
   7  10   7       63.27       74.25     21.62 o 
  -7  11   7        9.46       47.41     44.19 o 
  -6  11   7      795.53      559.78     61.67 o 
  -5  11   7        5.87       16.55     16.66 o 
  -4  11   7       77.47       95.38     18.77 o 
  -3  11   7       12.02        1.16     14.24 o 
  -2  11   7     2053.49     2049.13     47.12 o 
  -1  11   7       11.51       -3.74     10.32 o 
   0  11   7       15.34       16.35      8.42 o 
   1  11   7      201.91      191.38     14.51 o 
   2  11   7     1829.20     1798.51     41.91 o 
   3  11   7      374.53      396.79     34.73 o 
   4  11   7      413.58      382.45     30.69 o 
   5  11   7       88.43       80.26     17.04 o 
   6  11   7       31.86       24.54     15.10 o 
  -7  12   7        6.72      -17.76     39.16 o 
  -6  12   7        0.00      -14.12     36.78 o 
  -5  12   7        6.04        0.57     18.44 o 
  -4  12   7       64.12       80.68     19.22 o 
  -3  12   7        0.67       -1.45     15.11 o 
  -2  12   7      601.29      581.59     25.03 o 
  -1  12   7       63.46       53.99     12.77 o 
   0  12   7     1484.96     1420.23     30.87 o 
   1  12   7      869.75      849.81     26.78 o 
   2  12   7      643.58      673.18     24.71 o 
   3  12   7       22.58        9.09     11.61 o 
   4  12   7      441.39      409.23     45.14 o 
   5  12   7        2.74       10.74     14.98 o 
   6  12   7      158.78      192.79     28.02 o 
  -7  13   7        0.04       -7.55     40.97 o 
  -6  13   7       53.41       45.03     39.71 o 
  -5  13   7        1.16      -32.54     34.89 o 
  -4  13   7       11.53       30.80     26.99 o 
  -3  13   7       53.13       45.22     17.65 o 
  -2  13   7     1028.40     1007.06     32.78 o 
  -1  13   7      281.16      273.75     18.68 o 
   0  13   7      380.97      339.80     28.11 o 
   1  13   7      418.93      363.51     19.38 o 
   2  13   7      208.96      258.14     17.61 o 
   3  13   7       61.66       57.42     14.12 o 
   4  13   7      622.73      634.67     27.23 o 
   5  13   7       40.66       47.60     16.65 o 
   6  13   7        6.44       11.70     23.23 o 
  -6  14   7        0.60      -10.35     33.98 o 
  -5  14   7       50.72       68.23     22.26 o 
  -4  14   7      234.68      224.78     64.47 o 
  -3  14   7       95.38      110.64     32.86 o 
  -2  14   7      217.82      208.56     29.09 o 
  -1  14   7      353.70      375.51     21.58 o 
   0  14   7      453.65      465.43     22.85 o 
   1  14   7       78.94       70.53     13.37 o 
   2  14   7      168.43      189.37     17.55 o 
   3  14   7      400.27      392.09     34.40 o 
   4  14   7       98.08       50.43     20.56 o 
   5  14   7        0.15       10.13     21.64 o 
  -6  15   7        6.15       57.89     40.27 o 
  -5  15   7      347.95      336.35     30.34 o 
  -4  15   7      184.04      181.05     43.21 o 
  -3  15   7      164.86      153.90     22.36 o 
  -2  15   7       25.18       16.88     18.14 o 
  -1  15   7       84.74       55.76     16.39 o 
   0  15   7      145.36      169.39     22.15 o 
   1  15   7      773.84      799.67     39.14 o 
   2  15   7       24.81       13.96     13.10 o 
   3  15   7      104.20      102.56     21.85 o 
   4  15   7       42.29       31.80     20.90 o 
   5  15   7      261.52      257.59     58.10 o 
  -5  16   7      126.17      118.25     24.59 o 
  -4  16   7       12.57      -11.22     19.28 o 
  -3  16   7      243.94      228.61     25.30 o 
  -2  16   7      289.19      265.98     29.72 o 
  -1  16   7     1065.39     1117.53     36.55 o 
   0  16   7       27.11       51.18     19.08 o 
   1  16   7      134.52      134.29     17.73 o 
   2  16   7        1.77      -17.41     17.41 o 
   3  16   7      761.93      677.57     38.03 o 
   4  16   7       23.12      -14.34     20.30 o 
   5  16   7       83.54      108.47     26.71 o 
  -5  17   7       32.09       -5.25     24.75 o 
  -4  17   7        9.77       19.97     22.86 o 
  -3  17   7      696.87      687.21     38.81 o 
  -2  17   7       72.59       88.64     22.53 o 
  -1  17   7       48.40       38.83     16.87 o 
   0  17   7       21.00       -2.24     18.72 o 
   1  17   7      372.38      460.35     51.32 o 
   2  17   7       75.72       97.32     35.73 o 
   3  17   7       36.52       44.02     23.25 o 
   4  17   7       55.53       77.43     25.56 o 
  -4  18   7      127.91      142.62     27.62 o 
  -3  18   7      104.15       85.07     23.29 o 
  -2  18   7        6.47       -4.84     20.03 o 
  -1  18   7      247.80      280.24     40.69 o 
   0  18   7      214.80      231.86     39.71 o 
   1  18   7        1.95       -1.12     31.18 o 
   2  18   7      123.43      136.54     26.59 o 
   3  18   7      217.43      210.78     29.11 o 
  -3  19   7        1.57       -4.61     27.55 o 
  -2  19   7      225.05      303.73     43.07 o 
  -1  19   7      100.51       73.84     33.14 o 
   0  19   7      247.84      238.15     41.81 o 
   1  19   7       78.03       68.38     37.90 o 
   2  19   7      158.86      163.96     29.09 o 
  -2  20   7       23.93       65.45     32.44 o 
  -1  20   7       65.87      118.72     36.08 o 
   0  20   7      290.32      352.40     47.13 o 
   1  20   7       13.91       37.06     38.46 o 
  -8   0   8        3.54       -3.92     31.04 o 
  -6   0   8       17.27       14.93     14.83 o 
  -4   0   8      581.73      632.59     27.81 o 
  -2   0   8     2441.78     2259.04    183.89 o 
   0   0   8      183.25      154.71     17.55 o 
   2   0   8       12.16       45.03     15.66 o 
   4   0   8     1643.38     1571.81     69.78 o 
   6   0   8      137.02      111.17     32.02 o 
  -8   1   8        8.74       52.86     36.64 o 
  -7   1   8       26.93       45.99     15.64 o 
  -6   1   8        0.51       -0.51     10.54 o 
  -5   1   8      114.77      115.29     12.12 o 
  -4   1   8      818.74      828.68     22.59 o 
  -3   1   8        8.19        3.15      8.19 o 
  -2   1   8      569.03      486.69     16.52 o 
  -1   1   8     1008.56     1000.47     34.35 o 
   0   1   8     1696.74     1603.46     25.97 o 
   1   1   8        2.64       -0.05      5.20 o 
   2   1   8     1813.45     1757.90     51.56 o 
   3   1   8     1242.84     1303.30    112.50 o 
   4   1   8      230.61      218.22     20.22 o 
   5   1   8      216.57      230.13     39.85 o 
   6   1   8     1110.30     1107.36     45.71 o 
   7   1   8        1.36      -19.54     19.54 o 
  -8   2   8       26.90       37.48     33.98 o 
  -7   2   8       16.64        3.98     18.27 o 
  -6   2   8      241.80      237.97     15.81 o 
  -5   2   8      255.37      269.83     15.01 o 
  -4   2   8      512.65      503.98     18.17 o 
  -3   2   8      205.75      214.37     20.83 o 
  -2   2   8      179.51      172.64     20.87 o 
  -1   2   8      320.48      311.00     20.99 o 
   0   2   8     1213.18     1139.50     20.80 o 
   1   2   8     3219.45     3292.49     45.68 o 
   2   2   8     1607.26     1569.65     30.30 o 
   3   2   8      170.84      189.95     23.35 o 
   4   2   8      894.52      950.83     41.04 o 
   5   2   8      196.45      191.53     21.50 o 
   6   2   8      260.55      225.16     25.35 o 
   7   2   8       13.23       28.62     36.08 o 
  -8   3   8       32.48      -19.72     32.72 o 
  -7   3   8       28.32       26.71     24.05 o 
  -6   3   8        0.55       45.61     17.91 o 
  -5   3   8      888.46      865.57     24.59 o 
  -4   3   8      336.27      325.88     24.24 o 
  -3   3   8      552.80      596.50     20.43 o 
  -2   3   8     2913.13     2884.02     48.72 o 
  -1   3   8     3176.05     2965.36     95.89 o 
   0   3   8        2.20        4.62      5.04 o 
   1   3   8       69.67       76.14      7.64 o 
   2   3   8     2680.57     2685.96     44.78 o 
   3   3   8     1889.94     1934.75     43.76 o 
   4   3   8      199.56      191.97     16.34 o 
   5   3   8       22.85       26.33     22.51 o 
   6   3   8       25.14       32.51     34.40 o 
   7   3   8      176.80      171.72     26.70 o 
  -8   4   8        8.19       78.03     39.44 o 
  -7   4   8      166.67      197.32     25.98 o 
  -6   4   8        7.21        8.27     18.60 o 
  -5   4   8       17.62       31.77     11.44 o 
  -4   4   8       84.42      102.79     14.47 o 
  -3   4   8     1145.49     1073.96     29.83 o 
  -2   4   8      703.55      763.08     17.21 o 
  -1   4   8      310.87      351.34     23.14 o 
   0   4   8       70.99       67.25      6.73 o 
   1   4   8     2948.84     2680.61     43.73 o 
   2   4   8      583.47      516.13     20.65 o 
   3   4   8      262.74      242.58     15.68 o 
   4   4   8      238.43      227.54     17.09 o 
   5   4   8      272.91      281.06     25.12 o 
   6   4   8        0.00        8.86     25.73 o 
   7   4   8       43.34       60.19     23.46 o 
  -8   5   8        0.55       13.67     22.65 o 
  -7   5   8       12.10       34.99     22.70 o 
  -6   5   8        3.28       32.84     19.34 o 
  -5   5   8      277.06      275.40     25.23 o 
  -4   5   8     1045.18     1061.92     33.30 o 
  -3   5   8      485.72      518.50     21.10 o 
  -2   5   8      658.63      628.09     15.87 o 
  -1   5   8     3823.59     3799.03     73.84 o 
   0   5   8      389.26      386.83     14.49 o 
   1   5   8      361.00      355.70     17.78 o 
   2   5   8      204.22      193.90     11.08 o 
   3   5   8      256.71      266.64     16.86 o 
   4   5   8       33.81       24.15     12.02 o 
   5   5   8      121.23      127.43     16.79 o 
   6   5   8        1.76        3.58     18.08 o 
   7   5   8      139.70      131.71     25.41 o 
  -8   6   8       16.17       41.54     49.29 o 
  -7   6   8       62.38       59.81     30.49 o 
  -6   6   8      125.92      144.96     25.10 o 
  -5   6   8       37.35       44.49     19.77 o 
  -4   6   8      417.05      372.78     19.37 o 
  -3   6   8      182.89      194.04     14.62 o 
  -2   6   8      600.77      580.62     22.34 o 
  -1   6   8      132.82      157.52     11.10 o 
   0   6   8      830.20      831.22     20.05 o 
   1   6   8     1639.89     1627.27     30.86 o 
   2   6   8     1822.99     1749.78     33.18 o 
   3   6   8     1417.49     1361.20     35.62 o 
   4   6   8     1041.21     1050.87     32.53 o 
   5   6   8      154.43      155.38     20.17 o 
   6   6   8      145.63      129.63     23.62 o 
   7   6   8        3.38       -8.31     32.23 o 
  -8   7   8        6.76        9.81     26.92 o 
  -7   7   8       12.94       35.18     24.37 o 
  -6   7   8       46.27       54.77     23.17 o 
  -5   7   8       27.13       23.36     18.73 o 
  -4   7   8      644.51      650.14     25.14 o 
  -3   7   8       32.81       41.09      8.96 o 
  -2   7   8      716.30      757.55     26.99 o 
  -1   7   8       39.55       38.77      9.35 o 
   0   7   8      335.36      315.28     15.63 o 
   1   7   8        4.79        1.44      5.90 o 
   2   7   8      786.09      745.04     20.26 o 
   3   7   8     1971.33     1975.62     45.19 o 
   4   7   8      333.33      277.92     18.90 o 
   5   7   8       93.87      116.24     24.78 o 
   6   7   8      283.62      295.41     23.47 o 
   7   7   8        9.92       20.01     21.06 o 
  -8   8   8        0.94        3.43     26.37 o 
  -7   8   8        1.76      -23.48     23.48 o 
  -6   8   8      115.37      162.35     27.95 o 
  -5   8   8       11.24       -3.74     18.38 o 
  -4   8   8      197.02      185.41     26.57 o 
  -3   8   8       39.42       47.49     16.60 o 
  -2   8   8     1169.27     1145.07     31.24 o 
  -1   8   8      133.59      129.46     12.55 o 
   0   8   8     2114.68     2047.37     43.31 o 
   1   8   8       33.12       51.75      8.39 o 
   2   8   8       52.43       55.17     10.47 o 
   3   8   8        5.57       -4.36      9.99 o 
   4   8   8      835.69      896.39     30.80 o 
   5   8   8        2.49       -0.69     13.92 o 
   6   8   8       14.01        2.11     16.66 o 
   7   8   8        0.00      -19.74     20.83 o 
  -7   9   8        1.03        1.00     24.54 o 
  -6   9   8      276.80      258.94     31.17 o 
  -5   9   8       57.14       81.21     28.25 o 
  -4   9   8      317.52      342.79     28.79 o 
  -3   9   8       25.56       12.51     23.02 o 
  -2   9   8      576.41      587.57     23.05 o 
  -1   9   8      285.75      256.90     16.35 o 
   0   9   8     1805.05     1662.80     42.30 o 
   1   9   8       11.04       20.10      8.93 o 
   2   9   8     1923.49     1801.56     41.16 o 
   3   9   8      247.62      207.10     15.93 o 
   4   9   8      162.84      153.13     16.30 o 
   5   9   8       19.37        9.70     14.98 o 
   6   9   8      218.41      268.35     29.33 o 
  -7  10   8       38.29       43.14     27.27 o 
  -6  10   8        2.42        7.26     21.90 o 
  -5  10   8      139.50      112.35     24.58 o 
  -4  10   8      161.01      151.53     23.91 o 
  -3  10   8      346.44      385.81     21.22 o 
  -2  10   8      566.32      571.42     23.70 o 
  -1  10   8       34.81       33.03     11.14 o 
   0  10   8     2643.54     2570.06     69.56 o 
   1  10   8     2894.23     2776.41     47.49 o 
   2  10   8      234.72      192.50     14.75 o 
   3  10   8        2.14       13.21     11.99 o 
   4  10   8      489.64      500.75     27.71 o 
   5  10   8      496.40      503.94     26.24 o 
   6  10   8       51.99       70.26     17.92 o 
  -7  11   8       10.64       -7.12     37.48 o 
  -6  11   8       22.48       48.31     36.29 o 
  -5  11   8      356.67      335.22     32.41 o 
  -4  11   8       61.16       67.45     32.93 o 
  -3  11   8      351.71      352.58     26.84 o 
  -2  11   8      278.13      289.55     19.18 o 
  -1  11   8      704.77      709.24     26.44 o 
   0  11   8      284.19      337.93     18.81 o 
   1  11   8      705.12      679.05     38.95 o 
   2  11   8      186.05      199.32     16.00 o 
   3  11   8      290.81      278.76     18.34 o 
   4  11   8       43.24       12.85     13.79 o 
   5  11   8       86.42       74.02     17.79 o 
   6  11   8        5.71        6.04     14.85 o 
  -7  12   8       76.10       36.86     27.68 o 
  -6  12   8        0.81       33.05     25.82 o 
  -5  12   8       54.51       60.33     24.93 o 
  -4  12   8       81.29      104.41     17.48 o 
  -3  12   8      534.81      553.44     33.97 o 
  -2  12   8       80.65       97.45     15.31 o 
  -1  12   8       15.48       10.54     14.61 o 
   0  12   8     1449.22     1404.49     37.48 o 
   1  12   8     1280.88     1327.74     44.62 o 
   2  12   8       45.16       43.99     12.76 o 
   3  12   8       37.45       44.26     13.83 o 
   4  12   8       19.28       29.52     14.58 o 
   5  12   8      256.42      262.14     22.03 o 
   6  12   8        1.70        5.95     17.42 o 
  -6  13   8        0.17      -21.34     23.79 o 
  -5  13   8      185.79      104.90     36.71 o 
  -4  13   8      125.14      132.91     18.85 o 
  -3  13   8      109.56      121.30     17.20 o 
  -2  13   8       20.77       18.81     18.37 o 
  -1  13   8      183.48      215.40     18.32 o 
   0  13   8      701.96      585.79     25.10 o 
   1  13   8      117.83       57.91     17.12 o 
   2  13   8        9.85       10.89     12.09 o 
   3  13   8      516.80      453.70     28.39 o 
   4  13   8      127.40      104.29     17.25 o 
   5  13   8       24.04       36.95     16.87 o 
  -6  14   8       71.17      103.80     31.60 o 
  -5  14   8       11.31      -34.05     34.05 o 
  -4  14   8        2.34        8.28     15.70 o 
  -3  14   8      127.45      151.72     18.98 o 
  -2  14   8      412.29      446.65     24.79 o 
  -1  14   8      266.20      294.24     20.93 o 
   0  14   8      492.53      515.76     25.34 o 
   1  14   8     1362.53     1342.91     47.48 o 
   2  14   8      224.10      180.66     18.61 o 
   3  14   8        1.31        1.29     14.28 o 
   4  14   8      185.27      175.80     20.20 o 
   5  14   8       85.15       93.89     50.20 o 
  -6  15   8       17.69        6.01     41.67 o 
  -5  15   8      119.66       89.50     40.69 o 
  -4  15   8      195.15      160.87     20.69 o 
  -3  15   8       10.84       -0.25     15.74 o 
  -2  15   8      194.68      222.63     20.64 o 
  -1  15   8      592.13      599.25     50.17 o 
   0  15   8      199.66      202.17     23.78 o 
   1  15   8      141.40       96.37     20.98 o 
   2  15   8      758.64      777.73     38.94 o 
   3  15   8       34.25       50.37     16.40 o 
   4  15   8        7.32       22.86     26.57 o 
  -5  16   8       22.48      -16.64     34.12 o 
  -4  16   8       73.00       48.86     22.23 o 
  -3  16   8        8.56      -15.38     15.38 o 
  -2  16   8      316.64      290.84     24.75 o 
  -1  16   8       30.91       23.46     16.72 o 
   0  16   8      199.41      201.21     33.63 o 
   1  16   8       18.73       10.55     18.91 o 
   2  16   8      214.79      201.83     36.71 o 
   3  16   8        6.64      -18.85     20.06 o 
   4  16   8      698.82      682.92     42.16 o 
  -4  17   8       20.97       38.71     23.26 o 
  -3  17   8       75.60       48.18     22.30 o 
  -2  17   8      271.85      318.41     24.83 o 
  -1  17   8      100.65       99.78     19.18 o 
   0  17   8       78.38       57.91     21.62 o 
   1  17   8       82.11       20.98     32.16 o 
   2  17   8       58.93       60.41     36.08 o 
   3  17   8      328.75      305.51     31.56 o 
  -4  18   8      113.08      110.96     22.27 o 
  -3  18   8      403.40      459.96     29.48 o 
  -2  18   8       86.06       64.76     19.04 o 
  -1  18   8       89.03       79.62     28.11 o 
   0  18   8      389.32      325.13     44.89 o 
   1  18   8      268.02      241.64     44.89 o 
   2  18   8        6.78       20.56     33.84 o 
   3  18   8       25.76       55.24     40.97 o 
  -3  19   8        1.10        6.15     20.07 o 
  -2  19   8       76.31       95.92     26.40 o 
  -1  19   8       94.23       73.42     36.36 o 
   0  19   8        4.50      -30.07     30.07 o 
   1  19   8       12.65       53.42     35.80 o 
   2  19   8       86.70      156.62     43.77 o 
  -7   0   9       20.03       28.67     28.53 o 
  -5   0   9      237.87      208.07     24.26 o 
  -3   0   9       11.17        6.80     11.22 o 
  -1   0   9     5232.09     5109.29    108.15 o 
   1   0   9       38.49       41.90     11.74 o 
   3   0   9      776.15      784.78     45.03 o 
   5   0   9        4.99       32.58     25.59 o 
   7   0   9       55.83       52.72     32.16 o 
  -8   1   9        9.82        0.14     35.24 o 
  -7   1   9      146.25      134.84     20.13 o 
  -6   1   9       13.47        5.35     13.32 o 
  -5   1   9       64.93       68.06     11.28 o 
  -4   1   9       80.72       72.14     11.08 o 
  -3   1   9     1546.65     1467.67     32.88 o 
  -2   1   9      955.13      844.41     30.22 o 
  -1   1   9      763.18      741.96     24.52 o 
   0   1   9       37.71       45.37      8.13 o 
   1   1   9     2802.91     2681.95     39.75 o 
   2   1   9        3.96        4.19      8.77 o 
   3   1   9      274.35      281.76     20.42 o 
   4   1   9      332.70      285.70     22.74 o 
   5   1   9      266.83      316.41     37.48 o 
   6   1   9        2.80       -1.26     18.59 o 
   7   1   9       85.85       96.81     24.50 o 
  -8   2   9        1.97      -31.46     31.46 o 
  -7   2   9        1.83      -14.46     18.95 o 
  -6   2   9        5.62      -10.25     12.33 o 
  -5   2   9      174.10      172.72     14.01 o 
  -4   2   9       66.68       55.53     10.16 o 
  -3   2   9       11.18       13.42      8.52 o 
  -2   2   9      142.32      140.41     14.47 o 
  -1   2   9     1169.16     1110.33     28.26 o 
   0   2   9      132.89      127.50      9.53 o 
   1   2   9       40.49       45.43      7.14 o 
   2   2   9     1344.78     1376.74     28.76 o 
   3   2   9     1120.90     1053.14     36.88 o 
   4   2   9       27.61       28.00     15.77 o 
   5   2   9      301.19      276.03     25.15 o 
   6   2   9        8.38      -14.59     47.76 o 
   7   2   9       34.44       68.28     26.85 o 
  -8   3   9        1.44       57.47     41.25 o 
  -7   3   9       21.27       40.55     43.35 o 
  -6   3   9      407.28      421.75     31.18 o 
  -5   3   9        2.60       -5.82     11.40 o 
  -4   3   9      512.69      504.38     27.41 o 
  -3   3   9        3.16        3.19      8.47 o 
  -2   3   9      833.22      770.79     25.07 o 
  -1   3   9       39.80       34.53      8.53 o 
   0   3   9     1432.09     1430.92     25.39 o 
   1   3   9       94.62      120.69     11.55 o 
   2   3   9      358.34      338.07     14.45 o 
   3   3   9      124.71      171.98     25.28 o 
   4   3   9     1911.09     1673.89     51.66 o 
   5   3   9        0.80        5.71     17.14 o 
   6   3   9       88.88       67.15     39.37 o 
   7   3   9       11.02       -0.17     21.51 o 
  -8   4   9       44.80      125.16     46.71 o 
  -7   4   9       17.02       35.49     22.42 o 
  -6   4   9      186.45      192.10     25.32 o 
  -5   4   9        0.28      -11.55     11.55 o 
  -4   4   9       17.22       38.14     11.84 o 
  -3   4   9        5.71        7.13      8.38 o 
  -2   4   9     1599.13     1533.30     32.28 o 
  -1   4   9      110.44      132.89     18.37 o 
   0   4   9      792.95      775.50     17.94 o 
   1   4   9      266.30      264.42     12.51 o 
   2   4   9     8580.39     8498.14    119.90 o 
   3   4   9       75.67       68.48     15.02 o 
   4   4   9      422.58      367.02     21.32 o 
   5   4   9       83.82       86.71     19.88 o 
   6   4   9      252.00      238.53     27.50 o 
   7   4   9        4.31      -18.86     20.09 o 
  -8   5   9       11.70        6.48     25.23 o 
  -7   5   9       32.03       62.28     23.89 o 
  -6   5   9       28.86       65.91     21.85 o 
  -5   5   9       12.48        3.20     12.34 o 
  -4   5   9     1097.16     1128.29     33.90 o 
  -3   5   9      427.44      365.61     22.00 o 
  -2   5   9      247.35      221.40     16.02 o 
  -1   5   9      594.02      600.13     16.47 o 
   0   5   9     1650.44     1669.85     31.90 o 
   1   5   9      430.08      411.37     15.11 o 
   2   5   9     1613.95     1514.51     30.97 o 
   3   5   9        1.75        8.92     11.15 o 
   4   5   9      163.15      185.40     17.48 o 
   5   5   9        4.00        6.38     20.79 o 
   6   5   9       25.95        5.17     31.81 o 
   7   5   9        2.58        6.66     22.36 o 
  -8   6   9        4.01       -1.46     24.97 o 
  -7   6   9        8.14       20.85     23.69 o 
  -6   6   9       24.02       29.13     21.13 o 
  -5   6   9       84.43      103.93     15.57 o 
  -4   6   9      701.59      713.85     26.88 o 
  -3   6   9        5.04       14.29     11.48 o 
  -2   6   9      733.17      656.35     33.37 o 
  -1   6   9      813.52      761.61     23.88 o 
   0   6   9        1.79       -6.54      6.54 o 
   1   6   9      336.08      354.11     14.25 o 
   2   6   9       12.97       16.68      8.24 o 
   3   6   9       15.98       16.35     11.42 o 
   4   6   9       75.68       85.43     16.94 o 
   5   6   9      112.57      105.66     17.54 o 
   6   6   9       92.56       72.42     22.36 o 
  -8   7   9       19.41       47.39     29.31 o 
  -7   7   9       29.31       30.37     25.56 o 
  -6   7   9        0.22      -13.68     20.09 o 
  -5   7   9       47.02       32.05     38.39 o 
  -4   7   9      100.69      152.33     20.97 o 
  -3   7   9      984.85      964.43     30.52 o 
  -2   7   9        3.30       20.35     14.83 o 
  -1   7   9       69.86       75.69     11.52 o 
   0   7   9      306.81      399.35     18.40 o 
   1   7   9     1725.03     1725.38     33.25 o 
   2   7   9       72.27       79.75     10.02 o 
   3   7   9        4.94       -7.22     10.70 o 
   4   7   9      395.91      382.88     22.03 o 
   5   7   9      300.31      296.78     22.16 o 
   6   7   9        7.05        6.73     17.54 o 
  -7   8   9       47.82       72.59     27.79 o 
  -6   8   9        8.29        0.11     21.57 o 
  -5   8   9      217.05      190.32     27.87 o 
  -4   8   9       12.18        1.73     12.91 o 
  -3   8   9        9.29        9.09     16.46 o 
  -2   8   9       24.29       22.77     10.88 o 
  -1   8   9     2097.90     1996.38     52.08 o 
   0   8   9      637.63      657.54     25.71 o 
   1   8   9        7.59        0.51     10.69 o 
   2   8   9        2.07       -8.79      8.79 o 
   3   8   9     2578.35     2482.14     54.18 o 
   4   8   9       25.19       15.50     15.16 o 
   5   8   9       13.77        2.72     14.75 o 
   6   8   9        0.73       -6.68     16.93 o 
  -7   9   9       93.28       63.13     40.48 o 
  -6   9   9       11.99       -6.39     23.13 o 
  -5   9   9        0.01        3.90     21.27 o 
  -4   9   9       24.76       17.03     19.21 o 
  -3   9   9      826.25      923.38     41.11 o 
  -2   9   9       63.53       50.36     15.26 o 
  -1   9   9      407.86      423.62     20.06 o 
   0   9   9       80.11       74.10     12.48 o 
   1   9   9     1308.08     1221.91     32.59 o 
   2   9   9       13.61       11.54     11.11 o 
   3   9   9      128.53      156.92     20.02 o 
   4   9   9       18.04       17.92     16.77 o 
   5   9   9      104.79       98.76     17.99 o 
   6   9   9       32.25       54.31     19.14 o 
  -7  10   9        0.15       23.78     26.58 o 
  -6  10   9        0.64      -23.16     23.16 o 
  -5  10   9       27.13       15.02     22.30 o 
  -4  10   9      124.42      165.80     37.90 o 
  -3  10   9        9.09        9.53     18.44 o 
  -2  10   9     1311.35     1315.26     36.55 o 
  -1  10   9      883.18      884.96     29.09 o 
   0  10   9     1044.01     1065.74     62.40 o 
   1  10   9       73.85       65.70     13.08 o 
   2  10   9      511.62      558.39     71.53 o 
   3  10   9      161.92      176.75     16.84 o 
   4  10   9        0.59        9.34     13.73 o 
   5  10   9      292.97      314.97     22.88 o 
   6  10   9       13.63        9.35     18.36 o 
  -7  11   9        8.03       18.65     27.96 o 
  -6  11   9       17.80      -24.33     24.33 o 
  -5  11   9        1.03       -8.19     35.80 o 
  -4  11   9      293.79      313.82     45.03 o 
  -3  11   9        6.16       15.62     18.80 o 
  -2  11   9     1163.96     1072.89     33.88 o 
  -1  11   9      231.73      198.87     17.03 o 
   0  11   9     1338.93     1534.85     68.65 o 
   1  11   9      596.97      629.76     32.15 o 
   2  11   9      273.23      219.78     21.98 o 
   3  11   9       86.39      100.21     14.90 o 
   4  11   9      292.61      269.08     20.44 o 
   5  11   9       10.97        9.17     16.55 o 
  -6  12   9        0.94      -16.89     24.19 o 
  -5  12   9        0.18       21.09     24.12 o 
  -4  12   9      112.03       82.20     24.64 o 
  -3  12   9       80.27       86.53     32.86 o 
  -2  12   9      540.66      543.34     25.82 o 
  -1  12   9      113.37      143.69     20.29 o 
   0  12   9      190.87      200.98     17.90 o 
   1  12   9       14.28       23.28     16.13 o 
   2  12   9     1964.18     1955.37     58.51 o 
   3  12   9       18.06       16.21     13.53 o 
   4  12   9        0.20        0.85     14.65 o 
   5  12   9        0.67       17.38     16.64 o 
  -6  13   9       32.24       10.02     26.61 o 
  -5  13   9       22.78       32.68     24.72 o 
  -4  13   9      296.19      332.91     32.99 o 
  -3  13   9       43.88       26.21     21.51 o 
  -2  13   9      281.72      295.22     21.72 o 
  -1  13   9     1548.79     1451.20     40.83 o 
   0  13   9      796.76      854.42     30.84 o 
   1  13   9      185.54      166.76     24.68 o 
   2  13   9        1.09       19.15     20.21 o 
   3  13   9        4.91       -6.47     14.73 o 
   4  13   9      294.94      273.88     22.33 o 
   5  13   9       89.60      101.88     19.45 o 
  -6  14   9       40.63       26.33     28.47 o 
  -5  14   9       36.57       28.55     27.23 o 
  -4  14   9       58.22      107.26     27.01 o 
  -3  14   9       15.24       -0.83     15.82 o 
  -2  14   9       44.53       56.50     16.77 o 
  -1  14   9      232.86      238.21     27.84 o 
   0  14   9       17.33       42.34     23.84 o 
   1  14   9        8.24        2.35     18.41 o 
   2  14   9      297.59      292.56     27.38 o 
   3  14   9      238.18      215.73     25.06 o 
   4  14   9       22.39       36.12     17.57 o 
  -5  15   9       49.97       32.29     26.99 o 
  -4  15   9      109.14      155.79     30.00 o 
  -3  15   9      178.78      221.21     22.32 o 
  -2  15   9        4.42       11.71     16.61 o 
  -1  15   9        1.51        8.39     15.12 o 
   0  15   9       53.88       50.19     21.36 o 
   1  15   9     1054.54     1052.48     45.09 o 
   2  15   9       12.66       14.01     19.99 o 
   3  15   9       45.66       56.63     22.36 o 
   4  15   9       32.48       53.04     24.21 o 
  -4  16   9       44.73       69.08     26.48 o 
  -3  16   9       81.11       99.60     20.41 o 
  -2  16   9        1.14      -16.54     16.54 o 
  -1  16   9      663.47      696.62     30.84 o 
   0  16   9       64.71       80.18     23.17 o 
   1  16   9      122.77      144.43     63.28 o 
   2  16   9       14.61        8.63     25.31 o 
   3  16   9      411.66      427.35     54.26 o 
  -4  17   9        2.96      -17.51     24.47 o 
  -3  17   9      290.27      255.21     24.92 o 
  -2  17   9      105.05       55.62     30.43 o 
  -1  17   9       14.51       27.05     22.25 o 
   0  17   9       84.22       99.82     24.86 o 
   1  17   9      163.65      180.79     43.70 o 
   2  17   9        2.87       41.53     35.38 o 
   3  17   9       33.16       43.07     36.50 o 
  -3  18   9       38.58       41.97     19.63 o 
  -2  18   9      137.18      178.53     27.20 o 
  -1  18   9       91.68      109.74     25.58 o 
   0  18   9       81.05       79.17     24.58 o 
   1  18   9       43.04       76.49     39.16 o 
   2  18   9      150.56      178.30     47.27 o 
  -1  19   9       78.82       92.02     37.76 o 
   0  19   9       80.35       58.17     38.74 o 
  -6   0  10       46.67       48.70     18.70 o 
  -4   0  10      631.47      660.19     32.27 o 
  -2   0  10      460.44      411.95     47.83 o 
   0   0  10     1090.53     1028.10     35.55 o 
   2   0  10      125.71      136.20     22.65 o 
   4   0  10      154.53      199.69     30.35 o 
   6   0  10        0.58        1.26     28.95 o 
  -8   1  10       22.33       59.01     41.39 o 
  -7   1  10        0.33      -18.75     18.75 o 
  -6   1  10      177.05      170.40     16.17 o 
  -5   1  10       28.10       34.88     11.30 o 
  -4   1  10      354.98      346.29     33.10 o 
  -3   1  10      182.35      183.62     13.75 o 
  -2   1  10      249.81      195.95     13.86 o 
  -1   1  10      629.84      606.36     20.35 o 
   0   1  10      142.14      132.09     15.24 o 
   1   1  10      245.73      287.28     16.85 o 
   2   1  10     2505.14     2465.35     58.99 o 
   3   1  10       59.11       52.74     15.17 o 
   4   1  10      420.73      395.51     26.45 o 
   5   1  10       57.50       62.83     19.61 o 
   6   1  10      131.63      155.94     25.71 o 
  -8   2  10       20.35       42.93     41.81 o 
  -7   2  10       51.33       94.41     26.78 o 
  -6   2  10        1.25       10.30     13.97 o 
  -5   2  10       27.23       36.70     11.41 o 
  -4   2  10      141.12      135.77     13.35 o 
  -3   2  10      707.73      664.71     33.45 o 
  -2   2  10       14.36       18.17      9.36 o 
  -1   2  10      300.81      330.06     15.61 o 
   0   2  10     5830.29     5937.88     87.31 o 
   1   2  10     1582.86     1459.46     36.92 o 
   2   2  10       15.05        5.11      8.63 o 
   3   2  10      291.79      297.04     21.90 o 
   4   2  10     1199.02     1097.81     42.05 o 
   5   2  10       81.72       88.72     20.65 o 
   6   2  10       15.53       38.13     20.91 o 
  -8   3  10        0.61       55.52     42.09 o 
  -7   3  10       16.06        5.21     21.17 o 
  -6   3  10       72.98       42.76     22.42 o 
  -5   3  10      316.81      323.61     33.45 o 
  -4   3  10       97.96       79.42     15.52 o 
  -3   3  10       53.22       75.23     11.72 o 
  -2   3  10      196.10      204.65     14.11 o 
  -1   3  10     2094.47     2044.52     47.63 o 
   0   3  10     2340.56     2470.28     74.84 o 
   1   3  10      265.95      283.17     13.66 o 
   2   3  10      259.89      229.10     16.65 o 
   3   3  10      216.62      241.27     20.22 o 
   4   3  10       99.75       92.55     18.79 o 
   5   3  10      279.38      264.03     35.66 o 
   6   3  10        3.79       26.03     20.49 o 
  -8   4  10        1.31       42.09     45.31 o 
  -7   4  10       28.32       26.11     22.62 o 
  -6   4  10        7.22        7.30     25.66 o 
  -5   4  10        4.79       38.95     13.31 o 
  -4   4  10      205.58      203.35     19.01 o 
  -3   4  10      696.77      627.81     25.12 o 
  -2   4  10        0.68       -6.35      9.32 o 
  -1   4  10      776.93      813.41     23.27 o 
   0   4  10      405.71      425.35     20.77 o 
   1   4  10      408.02      412.95     15.98 o 
   2   4  10      292.47      231.61     13.80 o 
   3   4  10      579.63      634.02     36.56 o 
   4   4  10        8.42       -1.46     12.79 o 
   5   4  10      352.66      360.40     29.61 o 
   6   4  10        7.06       14.06     20.57 o 
  -7   5  10        0.22      -18.30     21.17 o 
  -6   5  10       56.81       86.44     23.85 o 
  -5   5  10      251.39      260.09     20.29 o 
  -4   5  10        0.89        3.66     14.27 o 
  -3   5  10      405.22      393.32     20.87 o 
  -2   5  10      253.43      295.34     20.53 o 
  -1   5  10      407.19      420.30     24.81 o 
   0   5  10        5.33       -2.80      7.55 o 
   1   5  10      207.13      212.58     12.45 o 
   2   5  10       94.19       68.38     10.65 o 
   3   5  10      158.78      139.71     15.78 o 
   4   5  10       32.10       16.46     13.34 o 
   5   5  10      330.78      340.86     27.63 o 
   6   5  10       38.96       38.15     22.99 o 
  -7   6  10       27.42       38.21     25.56 o 
  -6   6  10        4.01       21.35     34.26 o 
  -5   6  10        3.81      -13.10     13.39 o 
  -4   6  10      156.81      153.67     17.38 o 
  -3   6  10      567.77      544.64     24.30 o 
  -2   6  10      183.25      164.75     16.46 o 
  -1   6  10       20.20        8.95     14.44 o 
   0   6  10     1859.34     1859.89     45.55 o 
   1   6  10     3501.11     3425.74     56.02 o 
   2   6  10       20.12       20.22      9.46 o 
   3   6  10      258.85      306.06     19.34 o 
   4   6  10      859.29      870.44     32.91 o 
   5   6  10      120.43      148.46     19.63 o 
   6   6  10        0.95       10.48     20.64 o 
  -7   7  10        0.29      -20.02     24.10 o 
  -6   7  10      168.59      186.46     31.10 o 
  -5   7  10        0.78       20.89     21.52 o 
  -4   7  10       93.38       96.18     16.13 o 
  -3   7  10       35.43       39.47     13.88 o 
  -2   7  10      575.35      648.86     37.62 o 
  -1   7  10      396.82      373.84     24.95 o 
   0   7  10        0.91       12.58     10.56 o 
   1   7  10     1033.17     1035.37     30.16 o 
   2   7  10      305.17      315.21     16.45 o 
   3   7  10        3.07        2.94     19.08 o 
   4   7  10       97.88       98.63     16.46 o 
   5   7  10       72.18      121.03     23.22 o 
   6   7  10       78.98      110.50     24.51 o 
  -7   8  10        7.77       31.42     40.27 o 
  -6   8  10      103.53      132.24     29.37 o 
  -5   8  10       37.90       34.90     22.69 o 
  -4   8  10      293.36      344.66     22.32 o 
  -3   8  10        5.83       22.37     18.27 o 
  -2   8  10        2.59        4.63     16.01 o 
  -1   8  10       81.13       71.38     17.38 o 
   0   8  10      399.33      391.54     19.72 o 
   1   8  10        2.80       -8.44     10.50 o 
   2   8  10      131.98      156.65     22.86 o 
   3   8  10       28.36       78.20     14.64 o 
   4   8  10      263.23      265.84     24.03 o 
   5   8  10       15.44        8.78     16.25 o 
   6   8  10       14.17       27.56     18.27 o 
  -7   9  10        0.13       -1.47     26.73 o 
  -6   9  10       75.29      112.31     28.91 o 
  -5   9  10       28.91       60.69     35.80 o 
  -4   9  10       60.20       41.46     21.12 o 
  -3   9  10       17.41       37.88     19.75 o 
  -2   9  10      920.57      834.23     38.78 o 
  -1   9  10      348.70      308.16     24.98 o 
   0   9  10       57.47       55.73     13.15 o 
   1   9  10      235.37      248.16     36.01 o 
   2   9  10     1514.60     1512.23     73.00 o 
   3   9  10      479.17      441.89     28.73 o 
   4   9  10        2.19        3.05     21.89 o 
   5   9  10        6.53       10.67     16.43 o 
  -7  10  10       29.62       72.02     51.32 o 
  -6  10  10       13.49        3.93     25.25 o 
  -5  10  10       13.26       29.64     25.32 o 
  -4  10  10      353.80      349.93     32.17 o 
  -3  10  10       81.50       77.55     22.45 o 
  -2  10  10      262.70      292.52     26.88 o 
  -1  10  10       98.72      126.51     16.31 o 
   0  10  10      283.22      281.00     19.26 o 
   1  10  10      639.94      563.87     24.81 o 
   2  10  10       62.40       48.20     17.77 o 
   3  10  10      199.17      151.95     21.59 o 
   4  10  10      405.46      442.53     25.10 o 
   5  10  10      256.25      217.05     28.42 o 
  -6  11  10       25.38       39.08     39.64 o 
  -5  11  10      226.70      280.33     34.73 o 
  -4  11  10        5.82      -20.50     20.50 o 
  -3  11  10        1.50       -9.72     19.39 o 
  -2  11  10      488.77      542.49     53.00 o 
  -1  11  10     1780.75     1831.53     45.94 o 
   0  11  10      194.42      209.16     18.29 o 
   1  11  10       17.06       14.35     29.09 o 
   2  11  10      240.19      279.58     31.39 o 
   3  11  10      170.39      191.96     23.35 o 
   4  11  10       18.12        3.69     19.15 o 
   5  11  10      408.14      415.39     27.40 o 
  -6  12  10        6.93      -17.49     31.18 o 
  -5  12  10        3.14      -14.10     23.59 o 
  -4  12  10       34.57       31.17     23.13 o 
  -3  12  10      383.28      395.91     33.35 o 
  -2  12  10      521.33      559.06     71.25 o 
  -1  12  10       84.61      122.37     17.68 o 
   0  12  10       51.68       52.41     14.96 o 
   1  12  10      212.62      204.09     22.93 o 
   2  12  10       37.64       30.06     18.36 o 
   3  12  10      259.85      283.89     27.46 o 
   4  12  10       11.30       10.22     21.34 o 
   5  12  10      147.34      144.59     34.71 o 
  -5  13  10       81.56       96.20     29.52 o 
  -4  13  10      224.72      232.41     31.59 o 
  -3  13  10        1.88       17.86     20.86 o 
  -2  13  10      607.81      612.85     36.84 o 
  -1  13  10     1348.87     1382.86     41.81 o 
   0  13  10      229.91      207.30     36.04 o 
   1  13  10      193.50      220.95     25.12 o 
   2  13  10       90.01      105.68     23.27 o 
   3  13  10      188.99      193.38     25.80 o 
   4  13  10        7.42       -0.07     26.43 o 
  -5  14  10       15.21        3.71     25.41 o 
  -4  14  10       26.20       11.27     24.47 o 
  -3  14  10        7.15      -13.23     38.81 o 
  -2  14  10       52.14       51.31     22.69 o 
  -1  14  10      175.28      197.04     21.32 o 
   0  14  10      257.39      290.45     27.82 o 
   1  14  10      198.95      196.04     24.92 o 
   2  14  10        5.92       -4.94     19.28 o 
   3  14  10      176.14      174.88     55.31 o 
   4  14  10      116.76       97.38     25.73 o 
  -4  15  10       87.07       59.23     26.66 o 
  -3  15  10      506.93      483.22     55.10 o 
  -2  15  10      342.46      397.16     33.88 o 
  -1  15  10       11.68       21.03     16.84 o 
   0  15  10        3.68       12.43     20.76 o 
   1  15  10       51.35       90.45     23.55 o 
   2  15  10      301.41      291.95     43.42 o 
   3  15  10        1.04        4.09     21.19 o 
  -4  16  10       77.71      104.56     30.29 o 
  -3  16  10       24.45       13.13     23.98 o 
  -2  16  10       26.99        1.55     23.14 o 
  -1  16  10       10.19        1.70     17.46 o 
   0  16  10      355.70      432.48     34.13 o 
   1  16  10       66.15       88.36     23.44 o 
   2  16  10      116.53      122.22     35.38 o 
  -3  17  10        8.54        4.46     24.69 o 
  -2  17  10      133.80      172.56     29.76 o 
  -1  17  10      189.90      172.56     32.79 o 
   0  17  10       40.59       39.92     23.48 o 
   1  17  10       94.08       91.96     26.73 o 
   2  17  10      490.43      587.33     60.27 o 
  -1  18  10        6.72       21.07     24.12 o 
   0  18  10      102.40      137.46     29.25 o 
  -5   0  11      187.64      189.15     28.11 o 
  -3   0  11      709.75      649.71     33.06 o 
  -1   0  11     1451.28     1401.16     45.49 o 
   1   0  11      361.51      387.94     23.38 o 
   3   0  11      635.78      532.93     42.09 o 
   5   0  11      326.25      331.14     39.71 o 
  -7   1  11       49.31       14.93     38.11 o 
  -6   1  11        6.31        8.07     14.85 o 
  -5   1  11      133.72      126.47     14.72 o 
  -4   1  11      187.32      213.86     15.92 o 
  -3   1  11      516.16      463.45     20.33 o 
  -2   1  11      604.45      519.84     53.40 o 
  -1   1  11      425.57      490.00     32.33 o 
   0   1  11      366.07      356.99     16.71 o 
   1   1  11      329.91      336.60     15.94 o 
   2   1  11        3.89        2.24     12.85 o 
   3   1  11      570.05      649.45     31.25 o 
   4   1  11      213.17      260.67     24.42 o 
   5   1  11       67.02       78.71     20.96 o 
   6   1  11       19.09        9.48     21.36 o 
  -7   2  11        1.21        7.96     20.93 o 
  -6   2  11       22.22       16.06     15.52 o 
  -5   2  11       69.79       61.76     15.19 o 
  -4   2  11      153.38      145.32     15.05 o 
  -3   2  11      334.24      389.41     30.36 o 
  -2   2  11      509.37      516.99     20.97 o 
  -1   2  11      266.28      267.42     15.61 o 
   0   2  11      397.76      430.59     17.70 o 
   1   2  11     1462.64     1444.86     36.20 o 
   2   2  11      111.04      116.18     14.23 o 
   3   2  11        5.12       32.92     15.67 o 
   4   2  11        1.06       18.27     17.14 o 
   5   2  11      172.52      168.95     35.45 o 
   6   2  11       70.35       53.97     22.79 o 
  -7   3  11        0.17       23.89     22.17 o 
  -6   3  11        9.55       26.76     16.04 o 
  -5   3  11       10.48       18.45     13.78 o 
  -4   3  11      237.15      255.99     20.10 o 
  -3   3  11      113.29      106.23     13.90 o 
  -2   3  11        0.18       -0.59      9.96 o 
  -1   3  11      298.89      293.15     15.99 o 
   0   3  11     2372.29     2380.54     44.01 o 
   1   3  11       10.76       25.73     11.31 o 
   2   3  11      313.53      259.04     14.85 o 
   3   3  11       49.07       30.20     16.00 o 
   4   3  11       17.90       44.79     17.69 o 
   5   3  11        0.71       -2.77     18.06 o 
   6   3  11      330.98      371.52     34.54 o 
  -7   4  11        1.30        8.52     23.09 o 
  -6   4  11       16.41       66.15     24.00 o 
  -5   4  11       14.50       25.00     14.53 o 
  -4   4  11        0.83        5.80     13.58 o 
  -3   4  11       46.80       50.63     14.78 o 
  -2   4  11     1561.23     1494.38     39.83 o 
  -1   4  11      135.84      154.18     13.41 o 
   0   4  11     1156.59     1174.68     32.69 o 
   1   4  11       14.62       37.42     11.91 o 
   2   4  11     4156.46     3714.84     61.78 o 
   3   4  11       34.19       53.60     14.14 o 
   4   4  11      186.39      133.59     20.76 o 
   5   4  11        2.89      -18.54     18.54 o 
   6   4  11       51.86       69.53     23.48 o 
  -7   5  11        1.53      -10.37     23.92 o 
  -6   5  11       19.66       21.50     24.12 o 
  -5   5  11        9.67       21.05     15.32 o 
  -4   5  11      202.00      194.37     19.38 o 
  -3   5  11      180.13      200.97     18.76 o 
  -2   5  11       40.74       49.72     14.33 o 
  -1   5  11        0.94       -1.22     11.48 o 
   0   5  11       59.56       86.01     13.51 o 
   1   5  11      180.56      195.78     15.66 o 
   2   5  11       14.14        9.25     10.17 o 
   3   5  11       48.67       38.71     13.55 o 
   4   5  11       43.51       52.59     15.96 o 
   5   5  11        0.34       -2.28     24.61 o 
   6   5  11      133.70      161.84     27.44 o 
  -7   6  11        0.05      -24.57     24.57 o 
  -6   6  11      239.39      244.77     32.73 o 
  -5   6  11       82.93       87.09     17.74 o 
  -4   6  11        1.22       -2.39     13.66 o 
  -3   6  11        7.77       15.85     16.92 o 
  -2   6  11      170.37      182.12     17.57 o 
  -1   6  11      274.40      240.35     27.97 o 
   0   6  11       11.57      -11.05     14.24 o 
   1   6  11        8.15        6.24     11.13 o 
   2   6  11      265.86      303.81     26.52 o 
   3   6  11       56.05       47.64     14.12 o 
   4   6  11       70.07       73.88     26.75 o 
   5   6  11      110.85       93.23     23.33 o 
  -7   7  11       23.12       73.27     33.77 o 
  -6   7  11       14.72       35.57     37.13 o 
  -5   7  11       83.84       96.97     26.08 o 
  -4   7  11       28.99       34.16     15.71 o 
  -3   7  11      421.86      396.53     23.17 o 
  -2   7  11       57.32       53.24     18.46 o 
  -1   7  11      519.79      540.99     30.53 o 
   0   7  11       47.41       51.27     16.85 o 
   1   7  11      776.53      715.75     26.43 o 
   2   7  11        0.94       20.10     16.34 o 
   3   7  11      540.26      572.28     26.15 o 
   4   7  11       36.10       33.85     15.52 o 
   5   7  11      106.55      123.97     20.11 o 
  -7   8  11        1.48      -42.37     42.37 o 
  -6   8  11        0.74      -13.70     25.01 o 
  -5   8  11      163.47      154.96     28.79 o 
  -4   8  11      127.29      116.47     18.13 o 
  -3   8  11      243.02      227.96     27.28 o 
  -2   8  11       82.15       68.73     20.75 o 
  -1   8  11      853.65      838.39     84.95 o 
   0   8  11      230.59      247.76     31.74 o 
   1   8  11      932.86      996.57     31.72 o 
   2   8  11        0.96       26.44     17.28 o 
   3   8  11      511.92      544.25     32.57 o 
   4   8  11       19.32       31.60     15.72 o 
   5   8  11      269.68      278.31     32.69 o 
  -6   9  11        2.35       25.38     27.93 o 
  -5   9  11       42.74       84.59     35.94 o 
  -4   9  11       60.77       76.88     24.89 o 
  -3   9  11      189.22      227.47     28.51 o 
  -2   9  11       74.80       53.23     20.69 o 
  -1   9  11      220.32      263.45     26.50 o 
   0   9  11       46.32       49.24     17.31 o 
   1   9  11      204.99      177.28     29.69 o 
   2   9  11        0.99       -6.70     16.26 o 
   3   9  11      563.94      555.32     33.75 o 
   4   9  11       20.87       15.37     19.55 o 
   5   9  11       23.13       11.49     21.64 o 
  -6  10  11       25.51       58.21     28.32 o 
  -5  10  11       30.65       38.12     27.08 o 
  -4  10  11       27.04      -10.67     20.93 o 
  -3  10  11      173.61      263.01     37.20 o 
  -2  10  11      152.64      144.48     24.46 o 
  -1  10  11      348.81      349.90     27.65 o 
   0  10  11        8.41       16.95     17.65 o 
   1  10  11      372.78      423.62     29.31 o 
   2  10  11      149.68      147.37     26.01 o 
   3  10  11       20.12       57.24     20.72 o 
   4  10  11        1.28        3.39     20.57 o 
   5  10  11      317.05      339.69     35.87 o 
  -6  11  11        1.89        6.24     26.33 o 
  -5  11  11        0.97      -19.49     24.31 o 
  -4  11  11      475.80      529.63     51.95 o 
  -3  11  11      297.23      294.14     47.06 o 
  -2  11  11       21.75       24.79     20.35 o 
  -1  11  11       61.96       89.53     22.25 o 
   0  11  11     1199.83     1057.41     43.35 o 
   1  11  11        7.87       36.82     19.56 o 
   2  11  11       15.41       18.94     19.06 o 
   3  11  11       62.40       88.51     21.68 o 
   4  11  11       48.75       64.07     24.07 o 
  -5  12  11        3.47      -25.02     25.02 o 
  -4  12  11       11.20       11.51     23.95 o 
  -3  12  11       21.46       37.93     24.93 o 
  -2  12  11      520.56      593.44     57.12 o 
  -1  12  11        0.69       46.56     28.53 o 
   0  12  11      157.98      182.11     22.27 o 
   1  12  11        0.17       27.78     19.92 o 
   2  12  11      521.40      519.28     33.55 o 
   3  12  11       97.72       79.60     23.11 o 
   4  12  11      347.07      409.11     47.27 o 
  -5  13  11        8.38       28.78     38.74 o 
  -4  13  11      284.50      300.76     36.07 o 
  -3  13  11      712.62      632.69     41.91 o 
  -2  13  11      104.87      122.40     26.00 o 
  -1  13  11        1.34        0.73     19.58 o 
   0  13  11      640.23      661.60     37.06 o 
   1  13  11       98.17       74.39     22.45 o 
   2  13  11       62.42       59.42     23.29 o 
   3  13  11       89.81      106.15     24.99 o 
  -4  14  11       81.09       47.92     26.91 o 
  -3  14  11       12.58      -18.11     22.79 o 
  -2  14  11       35.19       32.49     23.29 o 
  -1  14  11      218.93      213.17     53.91 o 
   0  14  11       51.68       23.25     21.83 o 
   1  14  11      101.18      140.42     25.51 o 
   2  14  11       27.11       22.61     25.45 o 
   3  14  11      145.49      140.17     26.85 o 
  -4  15  11        4.14      -10.02     24.96 o 
  -3  15  11      221.55      253.94     32.82 o 
  -2  15  11       70.60       97.34     26.30 o 
  -1  15  11      383.77      440.65     35.20 o 
   0  15  11       55.84       44.97     42.02 o 
   1  15  11      261.61      264.13     29.93 o 
   2  15  11       19.52       11.42     24.54 o 
  -3  16  11       90.64       77.70     27.58 o 
  -2  16  11        2.25        3.88     24.88 o 
  -1  16  11      113.86       52.16     35.10 o 
   0  16  11       51.87       44.67     24.87 o 
   1  16  11      304.97      318.28     32.99 o 
  -1  17  11       68.47       11.19     35.24 o 
   0  17  11        2.78       16.15     25.06 o 
  -6   0  12        4.00      -22.79     22.79 o 
  -4   0  12      200.75      153.31     44.89 o 
  -2   0  12       48.02       60.33     19.29 o 
   0   0  12      494.79      537.01     44.61 o 
   2   0  12      205.70      266.26     32.44 o 
   4   0  12       86.61      121.80     30.35 o 
  -7   1  12        4.96       -6.29     26.15 o 
  -6   1  12      137.49      145.49     22.17 o 
  -5   1  12        1.45       -5.99     14.69 o 
  -4   1  12      127.79      141.59     15.99 o 
  -3   1  12      273.55      278.15     24.52 o 
  -2   1  12     1894.08     1810.69     63.54 o 
  -1   1  12      255.87      235.59     22.91 o 
   0   1  12      292.09      320.98     17.22 o 
   1   1  12      530.79      530.38     20.33 o 
   2   1  12      123.95      115.39     49.92 o 
   3   1  12        0.17        7.05     15.65 o 
   4   1  12      288.30      336.16     27.72 o 
   5   1  12       19.35        0.36     26.43 o 
  -7   2  12       31.91       16.37     23.39 o 
  -6   2  12        6.03       18.31     16.44 o 
  -5   2  12       61.82       35.72     15.58 o 
  -4   2  12       46.26       43.92     16.25 o 
  -3   2  12       36.86       10.73     15.24 o 
  -2   2  12     1875.75     1759.89     40.12 o 
  -1   2  12      319.33      310.14     17.71 o 
   0   2  12      509.16      496.18     19.88 o 
   1   2  12       13.12       16.39     12.19 o 
   2   2  12      341.79      342.16     20.31 o 
   3   2  12      388.19      386.15     42.72 o 
   4   2  12      132.44       96.82     21.35 o 
   5   2  12        5.89       14.75     20.27 o 
  -7   3  12       13.56       40.34     26.54 o 
  -6   3  12        0.65      -11.41     16.56 o 
  -5   3  12      138.76      148.86     19.86 o 
  -4   3  12       81.26       91.71     19.80 o 
  -3   3  12      404.94      402.59     23.90 o 
  -2   3  12      342.01      356.75     19.62 o 
  -1   3  12      175.34      164.17     14.91 o 
   0   3  12      264.59      219.58     15.59 o 
   1   3  12      331.54      369.94     20.24 o 
   2   3  12       99.71       90.05     14.52 o 
   3   3  12       83.52       84.42     17.97 o 
   4   3  12       36.61       65.65     19.80 o 
   5   3  12      115.52      119.09     23.87 o 
  -7   4  12       19.70       45.11     26.91 o 
  -6   4  12       51.00       22.19     24.67 o 
  -5   4  12       84.57       72.33     17.33 o 
  -4   4  12        0.43        2.04     14.63 o 
  -3   4  12       72.10       86.31     16.57 o 
  -2   4  12       78.56       66.44     17.64 o 
  -1   4  12      141.04      180.61     18.05 o 
   0   4  12      133.29      178.31     16.49 o 
   1   4  12        2.17       10.38     12.40 o 
   2   4  12       37.35       32.29     13.41 o 
   3   4  12     1217.96     1146.20     42.36 o 
   4   4  12       33.45        4.32     23.28 o 
   5   4  12      129.20      140.80     25.32 o 
  -7   5  12        7.38        7.04     25.74 o 
  -6   5  12        1.34      -17.70     22.62 o 
  -5   5  12       31.95       30.14     16.85 o 
  -4   5  12        2.34       -9.12     14.84 o 
  -3   5  12       35.87       40.58     22.01 o 
  -2   5  12       76.87       50.21     15.67 o 
  -1   5  12     1426.87     1351.74     58.78 o 
   0   5  12       31.39       20.40     16.62 o 
   1   5  12      485.88      498.80     22.68 o 
   2   5  12       56.78       67.85     14.14 o 
   3   5  12       51.48       25.66     14.45 o 
   4   5  12       57.79       62.20     20.07 o 
   5   5  12      367.45      481.92     35.31 o 
  -6   6  12        8.29       20.49     31.53 o 
  -5   6  12      107.45      134.71     20.43 o 
  -4   6  12      222.40      228.87     26.64 o 
  -3   6  12      175.95      179.42     19.49 o 
  -2   6  12       45.08       60.49     16.47 o 
  -1   6  12     1110.68     1065.41     42.29 o 
   0   6  12     1027.21      912.97     57.54 o 
   1   6  12        0.38       19.36     16.36 o 
   2   6  12      231.01      264.27     20.50 o 
   3   6  12      413.95      411.94     39.45 o 
   4   6  12      258.15      232.09     21.53 o 
   5   6  12       11.22       -9.18     23.28 o 
  -6   7  12       57.08       64.47     29.98 o 
  -5   7  12       13.05       43.07     24.79 o 
  -4   7  12        5.51       16.63     16.77 o 
  -3   7  12      117.63      148.25     25.34 o 
  -2   7  12      277.20      269.78     46.71 o 
  -1   7  12       27.30       21.28     17.96 o 
   0   7  12        1.89      -15.45     15.45 o 
   1   7  12      214.46      237.83     31.67 o 
   2   7  12      150.48      195.36     32.16 o 
   3   7  12        1.96      -16.50     16.50 o 
   4   7  12      173.69      162.73     31.60 o 
   5   7  12       61.54       62.31     22.40 o 
  -6   8  12        0.18       -7.60     39.16 o 
  -5   8  12        3.19        0.79     24.15 o 
  -4   8  12       41.57       63.28     18.57 o 
  -3   8  12       21.06       29.49     33.84 o 
  -2   8  12        9.88       19.83     25.66 o 
  -1   8  12       43.15       35.91     18.40 o 
   0   8  12      265.11      218.93     24.01 o 
   1   8  12      121.59      103.54     19.92 o 
   2   8  12      103.89      145.29     30.63 o 
   3   8  12       73.24       82.91     21.60 o 
   4   8  12       19.58       36.92     22.96 o 
  -6   9  12       28.01       29.01     29.11 o 
  -5   9  12        4.28       -1.28     26.09 o 
  -4   9  12       10.89       -3.40     54.33 o 
  -3   9  12       68.38       45.58     24.68 o 
  -2   9  12      251.60      335.61     30.67 o 
  -1   9  12       16.68       -5.60     22.23 o 
   0   9  12      265.95      326.25     26.63 o 
   1   9  12      351.24      349.56     28.18 o 
   2   9  12      307.14      251.27     30.00 o 
   3   9  12       66.31       96.04     23.68 o 
   4   9  12       27.44       51.12     22.62 o 
  -5  10  12        7.61      -10.10     25.42 o 
  -4  10  12        6.84        8.67     23.53 o 
  -3  10  12      176.04      198.73     29.01 o 
  -2  10  12      188.83      188.02     27.35 o 
  -1  10  12      263.93      325.24     29.15 o 
   0  10  12      232.08      236.99     31.60 o 
   1  10  12      183.73      212.28     37.06 o 
   2  10  12      152.54      199.05     24.77 o 
   3  10  12      582.85      564.81     88.17 o 
   4  10  12       78.29       80.88     24.72 o 
  -5  11  12       64.88      129.79     32.48 o 
  -4  11  12      164.55      262.78     34.23 o 
  -3  11  12      228.02      274.30     32.99 o 
  -2  11  12        6.98        2.11     20.70 o 
  -1  11  12      193.97      220.21     28.15 o 
   0  11  12      153.53      177.72     56.22 o 
   1  11  12      264.33      351.00     43.35 o 
   2  11  12       68.75      100.39     23.33 o 
   3  11  12       47.80       45.93     23.27 o 
  -5  12  12       71.15       88.75     33.14 o 
  -4  12  12      152.78      189.50     32.77 o 
  -3  12  12      291.23      303.31     34.44 o 
  -2  12  12       68.96       40.87     24.00 o 
  -1  12  12      111.70      192.39     27.29 o 
   0  12  12        6.32        2.03     19.43 o 
   1  12  12       46.68       37.48     29.79 o 
   2  12  12        7.63       30.11     21.69 o 
   3  12  12      426.17      388.04     71.11 o 
  -4  13  12       83.30      129.49     32.29 o 
  -3  13  12      373.57      395.49     38.61 o 
  -2  13  12      101.57       89.92     26.45 o 
  -1  13  12       20.10       10.55     22.34 o 
   0  13  12        2.76       26.57     31.32 o 
   1  13  12      414.53      337.02     43.07 o 
   2  13  12        2.94      -11.32     21.44 o 
  -3  14  12       33.67       58.02     45.52 o 
  -2  14  12        1.66        9.94     24.29 o 
  -1  14  12      188.69      270.82     34.96 o 
   0  14  12      185.10      155.36     38.74 o 
   1  14  12       13.14       25.31     32.44 o 
   2  14  12       44.98       88.63     26.25 o 
  -2  15  12       87.94       44.14     26.14 o 
  -1  15  12       29.42       27.27     24.27 o 
   0  15  12       32.32       25.59     36.08 o 
   1  15  12       57.48        9.23     32.44 o 
  -5   0  13        4.44      -15.80     23.91 o 
  -3   0  13      297.49      326.60     42.44 o 
  -1   0  13        0.40        2.18     16.61 o 
   1   0  13      950.80      925.59     38.49 o 
   3   0  13        7.76      -19.02     23.07 o 
   5   0  13      263.14      252.27     42.65 o 
  -6   1  13        0.68       -1.25     18.54 o 
  -5   1  13      241.86      275.81     24.71 o 
  -4   1  13      761.21      697.89     35.28 o 
  -3   1  13       95.80       77.09     16.47 o 
  -2   1  13      133.62      113.81     15.96 o 
  -1   1  13      640.20      665.71     34.74 o 
   0   1  13      123.14      135.18     14.59 o 
   1   1  13       30.97       21.34     13.72 o 
   2   1  13      107.94       98.40     21.05 o 
   3   1  13      499.19      462.21     29.96 o 
   4   1  13      115.54      155.39     24.20 o 
   5   1  13       10.12       21.52     22.84 o 
  -6   2  13       63.54       79.16     20.93 o 
  -5   2  13        0.20       40.29     17.16 o 
  -4   2  13       42.97       49.48     16.72 o 
  -3   2  13        4.09      -14.15     14.15 o 
  -2   2  13        3.86        5.61     13.14 o 
  -1   2  13      100.01      124.22     15.09 o 
   0   2  13        3.54        9.67     12.15 o 
   1   2  13      472.93      471.74     23.59 o 
   2   2  13      108.02      103.31     19.35 o 
   3   2  13        2.47       26.71     18.04 o 
   4   2  13      348.97      343.17     28.97 o 
   5   2  13       60.30       78.07     24.42 o 
  -6   3  13        1.44       15.69     18.35 o 
  -5   3  13        7.61       31.21     17.51 o 
  -4   3  13      155.86      133.39     19.57 o 
  -3   3  13      366.33      363.44     33.42 o 
  -2   3  13      428.27      409.30     24.82 o 
  -1   3  13       68.85       85.74     14.62 o 
   0   3  13      253.59      186.37     16.19 o 
   1   3  13        7.31       28.04     13.83 o 
   2   3  13       59.98      106.88     16.70 o 
   3   3  13       34.52       54.52     18.30 o 
   4   3  13      123.49      152.91     27.41 o 
  -6   4  13        8.54       19.71     26.30 o 
  -5   4  13        0.04       18.06     17.39 o 
  -4   4  13      110.75      115.16     30.94 o 
  -3   4  13       56.81       37.74     16.73 o 
  -2   4  13      207.37      215.70     20.52 o 
  -1   4  13        1.36       -4.58     14.20 o 
   0   4  13     1526.73     1700.33    138.23 o 
   1   4  13       11.78       12.49     13.67 o 
   2   4  13       83.09      101.20     16.61 o 
   3   4  13        0.82       -0.20     17.24 o 
   4   4  13      223.70      247.65     49.29 o 
  -6   5  13        9.30       39.25     26.38 o 
  -5   5  13        0.19        3.09     16.62 o 
  -4   5  13       90.08      115.58     30.90 o 
  -3   5  13       94.53       71.01     22.34 o 
  -2   5  13       10.44       40.68     17.27 o 
  -1   5  13       27.97       25.96     23.07 o 
   0   5  13      567.89      574.82     44.96 o 
   1   5  13        0.20        4.11     16.87 o 
   2   5  13      102.67      128.21     16.94 o 
   3   5  13        2.47       21.60     23.07 o 
   4   5  13       16.80       32.15     40.13 o 
  -6   6  13        3.71       -7.56     26.91 o 
  -5   6  13       58.03       63.90     20.45 o 
  -4   6  13        7.31       13.05     35.32 o 
  -3   6  13       94.04       67.41     19.25 o 
  -2   6  13       58.24       71.58     28.28 o 
  -1   6  13      215.99      189.39     24.41 o 
   0   6  13        4.47       -1.96     17.02 o 
   1   6  13      338.48      321.64     40.97 o 
   2   6  13        1.38      -23.21     23.77 o 
   3   6  13        4.67       41.11     26.99 o 
   4   6  13      101.84      129.99     48.80 o 
  -6   7  13        4.19       82.93     57.75 o 
  -5   7  13       65.45       77.41     29.48 o 
  -4   7  13        4.78       11.39     18.31 o 
  -3   7  13       36.32       51.48     18.46 o 
  -2   7  13       31.88       12.04     20.40 o 
  -1   7  13      523.09      551.39     69.71 o 
   0   7  13      185.07      218.45     33.56 o 
   1   7  13       45.53       28.15     18.47 o 
   2   7  13       44.97       96.35     30.63 o 
   3   7  13      589.34      617.40     50.20 o 
   4   7  13       24.47       48.66     31.46 o 
  -5   8  13       22.76       19.36     26.90 o 
  -4   8  13        0.57       11.75     18.08 o 
  -3   8  13      257.69      343.26     35.03 o 
  -2   8  13      113.58       85.56     28.11 o 
  -1   8  13        0.18       33.17     20.59 o 
   0   8  13        0.48      -19.78     30.83 o 
   1   8  13     1184.35     1292.56     56.64 o 
   2   8  13       81.26       78.17     31.18 o 
   3   8  13        7.62        9.37     28.95 o 
   4   8  13       34.96       17.95     23.58 o 
  -5   9  13       54.18       37.96     30.90 o 
  -4   9  13       11.67       32.36     25.77 o 
  -3   9  13       35.60       21.75     29.93 o 
  -2   9  13       50.36       68.09     25.42 o 
  -1   9  13      324.24      340.02     67.19 o 
   0   9  13       45.64       41.92     21.30 o 
   1   9  13       71.64       98.31     34.82 o 
   2   9  13        2.91       -5.73     28.11 o 
   3   9  13      316.88      385.82     46.01 o 
  -5  10  13       13.00       26.99     29.93 o 
  -4  10  13       95.63       43.89     27.57 o 
  -3  10  13      148.17      154.94     47.69 o 
  -2  10  13       83.52       94.24     25.47 o 
  -1  10  13        9.54       25.46     22.95 o 
   0  10  13       35.02       44.70     21.12 o 
   1  10  13      170.57      115.37     34.96 o 
   2  10  13      195.19      185.99     36.92 o 
   3  10  13        6.96       29.79     31.46 o 
  -4  11  13       11.38       -1.68     36.78 o 
  -3  11  13        7.69       -1.73     24.17 o 
  -2  11  13      145.93      124.84     28.35 o 
  -1  11  13       31.87       64.67     24.07 o 
   0  11  13      153.05      182.67     51.67 o 
   1  11  13       80.09       96.07     35.80 o 
   2  11  13       47.34       89.36     35.80 o 
  -4  12  13       56.59       84.00     30.97 o 
  -3  12  13        0.26      -22.22     24.42 o 
  -2  12  13      207.58      200.48     31.67 o 
  -1  12  13       54.97       28.04     30.97 o 
   0  12  13      178.25      198.01     40.97 o 
   1  12  13       35.86       16.78     31.88 o 
   2  12  13       21.51       67.54     36.22 o 
  -3  13  13       52.81       61.89     29.36 o 
  -2  13  13      203.00      316.51     69.29 o 
  -1  13  13       25.17       48.32     25.63 o 
   0  13  13      120.35      180.11     40.69 o 
   1  13  13        0.64      -15.80     32.44 o 
  -1  14  13       48.29       66.67     26.29 o 
   0  14  13       17.03        5.17     35.38 o 
  -6   0  14        4.03       -1.54     27.27 o 
  -4   0  14      113.58       83.24     25.39 o 
  -2   0  14       37.95       14.56     21.14 o 
   0   0  14        7.64       -0.66     26.50 o 
   2   0  14      595.16      717.38     50.20 o 
   4   0  14       12.15       79.01     33.42 o 
  -6   1  14      116.39      129.79     24.52 o 
  -5   1  14       36.78       54.94     19.25 o 
  -4   1  14      565.65      524.81     29.38 o 
  -3   1  14      238.12      207.14     21.76 o 
  -2   1  14      174.26      157.36     17.88 o 
  -1   1  14       77.10       78.39     19.98 o 
   0   1  14      136.18      187.74     17.28 o 
   1   1  14       73.32       43.24     15.40 o 
   2   1  14        3.85      -10.18     17.27 o 
   3   1  14        1.95       27.02     19.86 o 
   4   1  14      140.04      168.86     25.79 o 
  -5   2  14        2.67       -6.90     18.10 o 
  -4   2  14       69.15       49.50     18.83 o 
  -3   2  14       11.31       32.46     17.34 o 
  -2   2  14       84.47      125.05     23.25 o 
  -1   2  14      178.60      197.64     18.40 o 
   0   2  14       23.46       22.22     13.38 o 
   1   2  14       32.96       38.69     15.37 o 
   2   2  14      272.83      302.47     26.38 o 
   3   2  14       78.70       79.40     21.20 o 
   4   2  14        9.67       37.64     21.44 o 
  -5   3  14        0.51        3.55     17.82 o 
  -4   3  14       15.80      -10.72     18.34 o 
  -3   3  14       74.21       48.32     17.55 o 
  -2   3  14      140.73      116.55     19.74 o 
  -1   3  14        0.44      -11.53     15.56 o 
   0   3  14       22.21       31.16     15.93 o 
   1   3  14      592.35      592.08     27.26 o 
   2   3  14       18.41       41.00     16.46 o 
   3   3  14       15.61       -7.29     19.28 o 
   4   3  14        0.80       44.08     22.05 o 
  -5   4  14       17.07       73.82     20.40 o 
  -4   4  14       22.41        6.01     17.76 o 
  -3   4  14       68.89       36.67     22.02 o 
  -2   4  14        8.65       17.13     16.82 o 
  -1   4  14      166.74      207.64     22.07 o 
   0   4  14       45.05       54.22     21.69 o 
   1   4  14       26.33       44.73     20.64 o 
   2   4  14       10.94       18.78     15.50 o 
   3   4  14      873.92      922.45     41.90 o 
  -5   5  14       30.27       31.76     20.46 o 
  -4   5  14        7.52        0.21     21.54 o 
  -3   5  14      623.56      623.88     34.89 o 
  -2   5  14        5.06      -16.05     18.73 o 
  -1   5  14        8.78       11.41     37.48 o 
   0   5  14        1.47        4.87     26.71 o 
   1   5  14      698.94      676.31     64.47 o 
   2   5  14        0.86       -9.54     20.07 o 
   3   5  14       54.72       78.49     21.66 o 
  -5   6  14       34.51       66.09     21.06 o 
  -4   6  14       75.86       85.46     20.76 o 
  -3   6  14       27.44       37.19     18.64 o 
  -2   6  14      333.33      392.12     33.56 o 
  -1   6  14      227.15      259.49     47.48 o 
   0   6  14       36.10       35.91     20.74 o 
   1   6  14       60.62       67.40     21.96 o 
   2   6  14      325.69      227.24     37.76 o 
   3   6  14      104.56      122.36     36.08 o 
  -5   7  14        4.44       32.49     20.55 o 
  -4   7  14        5.34       14.27     18.81 o 
  -3   7  14       24.57       32.66     24.24 o 
  -2   7  14      388.78      394.22     35.18 o 
  -1   7  14      144.68      170.59     51.60 o 
   0   7  14       62.77       41.63     21.33 o 
   1   7  14      100.84       66.56     22.04 o 
   2   7  14        2.01        7.83     28.95 o 
   3   7  14       23.11       79.85     33.98 o 
  -4   8  14       48.80       61.19     67.47 o 
  -3   8  14       33.94       46.74     26.04 o 
  -2   8  14       31.96       72.59     24.70 o 
  -1   8  14       21.73       21.11     24.82 o 
   0   8  14       54.89      102.15     42.72 o 
   1   8  14       35.98       22.21     21.50 o 
   2   8  14      211.93      186.69     37.62 o 
  -4   9  14       48.84       54.61     28.64 o 
  -3   9  14        7.17       19.65     26.23 o 
  -2   9  14       65.70       83.92     27.18 o 
  -1   9  14        7.71        9.74     21.80 o 
   0   9  14      175.40      190.94     27.00 o 
   1   9  14      168.10      131.31     37.62 o 
   2   9  14        0.45      -15.52     28.81 o 
  -3  10  14        0.35       18.49     26.82 o 
  -2  10  14       95.20      153.94     29.25 o 
  -1  10  14      346.35      481.95     62.79 o 
   0  10  14        1.12      -17.08     21.26 o 
   1  10  14      106.21      162.21     38.04 o 
   2  10  14        2.92       -1.40     32.16 o 
  -3  11  14       97.07       97.90     30.66 o 
  -2  11  14        2.07       -3.49     24.61 o 
  -1  11  14        0.36       20.85     23.33 o 
   0  11  14       61.16       85.07     25.46 o 
   1  11  14       24.58      -25.73     30.07 o 
  -2  12  14        3.67       12.40     25.26 o 
  -1  12  14      179.20      205.83     31.35 o 
   0  12  14        1.45       23.07     36.36 o 
  -5   0  15        0.26       20.56     31.04 o 
  -3   0  15       44.04       19.20     30.56 o 
  -1   0  15       25.12       46.64     23.31 o 
   1   0  15      346.50      325.13     39.85 o 
   3   0  15      356.56      362.05     42.51 o 
  -5   1  15       32.71       12.83     43.77 o 
  -4   1  15        4.14       -8.31     18.25 o 
  -3   1  15       98.64      111.57     21.20 o 
  -2   1  15       21.77        4.58     18.13 o 
  -1   1  15      451.62      427.14     30.68 o 
   0   1  15        7.71       19.55     15.02 o 
   1   1  15        6.73       17.40     16.63 o 
   2   1  15      331.35      414.01     30.51 o 
   3   1  15       91.75       89.44     23.28 o 
  -5   2  15      123.29      157.32     56.36 o 
  -4   2  15        0.90       -7.36     25.92 o 
  -3   2  15       14.89       22.00     18.27 o 
  -2   2  15       61.76       60.31     19.42 o 
  -1   2  15       61.10       80.45     19.40 o 
   0   2  15      128.01      132.64     18.18 o 
   1   2  15      210.73      211.24     26.26 o 
   2   2  15      132.24      186.53     41.67 o 
   3   2  15        6.29       32.06     20.42 o 
  -4   3  15        0.67      -17.52     17.52 o 
  -3   3  15        7.53      -16.84     16.84 o 
  -2   3  15      130.28      162.10     32.53 o 
  -1   3  15       37.66       29.36     18.82 o 
   0   3  15       11.00       24.71     22.44 o 
   1   3  15       12.06        7.98     16.20 o 
   2   3  15        7.85        6.28     20.58 o 
  -4   4  15       62.51       86.93     21.40 o 
  -3   4  15        3.51       51.87     19.66 o 
  -2   4  15        5.05        4.22     18.17 o 
  -1   4  15        7.10       -2.03     16.80 o 
   0   4  15      238.99      280.57     57.47 o 
   1   4  15        0.05        1.82     21.12 o 
   2   4  15        5.53       22.65     22.94 o 
  -4   5  15       52.12       38.72     46.22 o 
  -3   5  15       27.32       29.36     24.39 o 
  -2   5  15      158.56      156.81     22.60 o 
  -1   5  15       20.92       51.07     23.05 o 
   0   5  15        0.29       -4.85     21.42 o 
   1   5  15        4.68        2.68     21.53 o 
   2   5  15       75.72      102.64     34.68 o 
  -4   6  15       12.45       31.08     20.08 o 
  -3   6  15      116.06      131.22     32.11 o 
  -2   6  15       80.38       67.67     26.20 o 
  -1   6  15       15.42       40.87     23.67 o 
   0   6  15       37.67       47.45     24.09 o 
   1   6  15      140.75      171.22     32.58 o 
   2   6  15       12.91       73.70     34.82 o 
  -3   7  15        4.55       46.44     53.98 o 
  -2   7  15       66.46       69.04     26.11 o 
  -1   7  15      489.78      506.35     37.21 o 
   0   7  15        3.52        0.99     22.92 o 
   1   7  15       27.92       74.94     29.72 o 
  -3   8  15       75.05       30.19     41.74 o 
  -2   8  15        0.38       19.84     24.22 o 
  -1   8  15      242.51      269.41     32.09 o 
   0   8  15       16.14        7.93     23.23 o 
   1   8  15      355.25      358.27     48.11 o 
  -2   9  15        2.82       -4.56     24.25 o 
  -1   9  15       43.89        6.62     23.57 o 
   0   9  15      154.86      150.95     27.19 o 
  -2   0  16       33.14       37.86     26.36 o 
   0   0  16      415.66      611.78     39.45 o 
  -3   1  16        3.82        6.26     22.98 o 
  -2   1  16        2.03       -4.17     19.43 o 
  -1   1  16        8.46       48.60     19.63 o 
   0   1  16      130.88      158.20     19.33 o 
   1   1  16       12.51       12.82     19.79 o 
  -3   2  16       11.54       18.28     23.06 o 
  -2   2  16       34.87       47.32     25.00 o 
  -1   2  16       38.89       45.23     19.75 o 
   0   2  16        5.93       29.91     33.77 o 
   1   2  16        9.86       11.32     17.51 o 
  -3   3  16       67.74       91.60     22.88 o 
  -2   3  16        0.87      -16.98     18.76 o 
  -1   3  16       46.62       70.82     21.42 o 
   0   3  16        1.96      -14.64     22.94 o 
   1   3  16      371.01      326.57     32.02 o 
  -3   4  16        3.62        4.75     20.32 o 
  -2   4  16        4.92        7.52     18.84 o 
  -1   4  16      183.10      192.63     30.02 o 
   0   4  16        0.23      -11.26     21.75 o 
   1   4  16      257.52      424.98     51.60 o 
  -2   5  16       35.77       58.12     58.03 o 
  -1   5  16      103.63      131.57     41.95 o 
   0   5  16        5.00       19.41     48.94 o 
  -1   6  16       47.27       46.49     36.71 o 
                                                 
